# Supplementary material for: Appraising LaQshya’s potential in measuring quality of care for mothers and newborns: a comprehensive review of India’s Labor Room Quality Improvement Initiative
Source: BMC Pregnancy Childbirth. 2024 Apr 4;24:239. doi: 10.1186/s12884-024-06450-x (PMC10993574; doi:10.1186/s12884-024-06450-x)
Supplement: Supplementary file 2 — Supplementary Material 2 [file 12884_2024_6450_MOESM2_ESM.xlsx]

## Sheet: Sheet1
Supplementary File 1: Summary of findings from LaQshya Document Review
S.No	Title of the Document	Source: Weblink	Date Accessed	Type of document-Peer-reviewed published/Grey literature	Author/s	Key aspects of the LaQshya covered in the document	Description of relevant themes
							Program Description	Strengths/Best Practices/ innovations described	Challenges	Recommendations for sustainability/program improvements
1	LaQshya-Labor room quality improvement intiative, National Health Mission, Ministry of Health and Family Welfare 2017,	https://qps.nhsrcindia.org/laqshya/quality-LaQshya-Guidelines	2021-01-01	Published-Government Guideline	Ministry of Health and Family Welfare; National Health Systems Resource Centre, Government of India	These are the operational guidelines issued by the MoHFW to suport state governments and health facilities in planning implementation of LaQshya . Details the Goal , Strategies Scope, Institutional Arrangements, Targets, Interventions, Phasing of Activities, Certification, Incentives & Branding , Financial Arrangements ,Roles & Responsibilities Monitoring and Reporting	Aims: Obtain National Quality Assurance Standards (NQAS) certification for labor rooms and maternity OTs in high-case-load health facilities (>100 deliveries/month) to enhance care quality and reduce maternal and newborn mortality, morbidity, and stillbirths. Goals: Improve intra-partum and immediate post-partum care, ensure timely referrals, provide respectful care, and enable adherence to clini…	LaQshya combines Quality Assurance (QA) and Quality Improvement (QI) methods to enhance the care experience for beneficiaries, focusing on respectful maternity and newborn care.	Not described in the document	Not applicable
2	Technical Resource Group on Developing a Sustainable model for LaQshya	http://www.adectec.com/pdf/TRGLaqshyaSustainabilityReport.pdf	2023-07-01	Grey Literature	AdecTec Technologies	Key Aspects: Rapid Improvement Cycles (RICs), Certification, and Branding. Program Progress: Update on LaQshya program. Current Status: The program's current situation. Future Plan: Strategy for LaQshya beyond 2020. Sustenance: Plan for maintaining LaQshya's progress. Bottlenecks: Challenges in current LaQshya implementation. Sustainability: Ensuring quality improvement at micro, meso, and macro …	LaQshya Progress: LaQshya program's implementation trajectory follows Everett M. Rogers' Diffusion of Innovation model. Laggards: 391 facilities, termed "Laggards" in the model, were expected to remain for national certification beyond 2021. Delayed Adoption: These facilities face delays in adopting the innovation, which is not a reflection of their functioning but rather due to enhanced delays r…	Not available	Micro-level • No documentation of best practicies for wider learning. • Hospital Leadership more concerned about getting the LaQshya Certificate but have not planned on how the facility will improve and continue to achieve better clinical outcomes. • No review mechanisms for regular monitoring of clinical outcomes. • Only few staff members interested and engaged in the QI process. • Human resourc…	Micro Level (Facility Level): - Form quality teams for labor room, OT, SNCU, wards, with clinicians on each team. - Create driver diagrams for 1-2 years and specific projects (e.g., antibiotic reduction, partograph use) for 3-6 months. - Hold monthly Quality team meetings and maintain records. - Ensure all staff receive QI training and foster a culture of innovation. - Address staff concerns usin…
3	Laqshya Improving Quality of Care in Labor Rooms in Seven States	https://pdf.usaid.gov/pdf_docs/PA00XJFD.pdf	2023-07-23	Published-Process Document Report	USAID-Viridhi, IPE Global	Technical support for the program, ACHIEVEMENTS AND OUTCOMES, CHALLENGES AND LEARNINGS, SUSTAINABILITY, WAY FORWARD	Technical Support: USAID's Role in Vriddhi Project for MNH: - Providing technical support to MoHFW and state governments in seven states for LaQshya program. - Focused assistance for 25 Aspirational Districts in these states. - Establishing a PMU at the national level. - Mentoring states and facilities, capacity building, work plans, budgets, and guidelines. - Supporting the LaQshya institutional…	Innovations - LaQshya Web Portal for program monitoring and certification readiness. - Program monitoring tools for gap identification and action planning. - Client satisfaction tool for monthly surveys. - Integrated Safe Delivery App for birth care quality improvement. COVID-19 Adaptations: - Online training for pregnancy management during COVID-19 and Infection Prevention. - Virtual review and …	Common Challenges: • Unstable leadership at state and district levels slows implementation. • Overburdened officers with conflicting priorities. • Coordination issues between different departments-(Maternal health and Child health divisions; MH and State Quality division; NHM and Medical Education and Research). • Lack of coordination between several departments in medical colleges. • Delayed pro…	• Staff competency-based training saturation (SBA, Dakshata, NSSK, FBNC, LSAS etc.). • State medical colleges as MNH resource centers for clinical mentorship. • Explore alternative capacity development models like the Safe Delivery Application. • Review process indicators, include indicators that directly measure Quality-of-Care impact, and classify as essential/desirable. • District Hospital Qua…
4	LaQshya- an uphill climb: a review of implementation of LaQshya programme at a tertiary centre in Chennai	https://dx.doi.org/10.18203/2320-1770.ijrcog20230560	2023-07-23	Published-Peer reviewed article	M. Mahalakshmi, K. Kanmani., Vidyaa U. Kirubanidhi, S. Swetha	Various changes brought about by of implementation of LaQshya Program in the Tertiary Care hospital and chnages in the the overall outcomes for quality of care. Outcome areas described in the article include-Structural improvements, Process improvement, changes in the significant outcome indicators.	See Column I	Infrastructure Improvements: - Ergonomically designed labor cots, air-conditioning, safety grab bars. - Enhanced infection control and bio-hazard waste management. - Pre-medication and recovery rooms. Human Resource Enhancement: - Mandatory training for safe birthing, newborn care, resuscitation, and obstetric drills. - Simulation and skill lab training. - Objective Structured Clinical Examinatio…	Government Funding Challenges: - Struggles in implementing structural changes due to government funding. - Ongoing construction work hindered mobility improvements. Training and Supervision Requirements: - Required extensive training and supervision for operational changes. - Overcame barriers to implementing LaQshya's 5 S's (sort, set in order, shine, standardize, sustain) Teaching Institution C…	Quality cell lead in the teaching hospital played a key role in documenting and tracking the process and outcomes improvements.
5	A Study of Maternal and Newborn Healthcare Services at District Hospital Sitamarhi, Bihar	https://www.jrmds.in/articles/a-study-of-maternal-and-newborn-healthcare-services-at-district-hospital-sitamarhi-bihar-56048.html	2023-07-23	Published-Peer reviewed article	Dhananjay D Mankar	The aim of this study was assess the quality of care using inputs, processes and outcome of labour room and maternity OT according to LaQshya guidelines and report on the bottlenecks and suggests improvements required.	Not available	Not available	Current State Assessment: - Labor room scored 42%, Operation Theatre scored 54%. - Norms require a minimum of 70%. - Challenges include lack of human resources, incomplete SOPs, and organizational framework for quality improvement. Conclusion - Sitamarhi district hospital needs to improve the labor room by 28% and the operation theatre by 16% to meet the 70% LaQshya guideline.	Not available
6	Healthcare providers perceptions regarding the presence of Birth Companion during childbirth at a tertiary care hospital in India	https://www.ncbi.nlm.nih.gov/pmc/articles/PMC9999324/	2023-07-23	Published-Peer reviewed article	Tanvi Sarwal, Yamini Sarwal, Shakun Tyagiand Rakesh Sarwal	Birth Companion (BC) is an important part of the LaQshya. Despite mandates, its implementation has been unsatisfactory. Little is known about the perception of healthcare providers about BC. This is a facility-based, cross-sectional quantitative study with doctors and nurses in a tertiary care hospital in Delhi, India to gauge their awareness, perception and knowledge about BC.	Awareness of Birth Companion (BC) - 93% of healthcare providers were aware of BC concept. - 83% knew WHO's recommendation, and 68% were aware of government instructions. Preferred BC Choice - 70% preferred the woman's mother, and 69% chose her husband. Benefits Acknowledged by Providers - 95% of providers agreed on BC benefits, including emotional support, confidence boost, comfort measures, brea…	Support for the introduction of BC in their hospital was low due to institutional barriers like overcrowding, lack of privacy, hospital policy, risk of infection; privacy issues and costs.	Widespread adoption of the concept of BC would require, besides directives, a buy-in by the providers, and action on their suggestions. These include greater funding for hospitals, creating physical partitions to ensure privacy, sensitization and training of health providers and BC, incentivizing hospitals and birthing women, formulation of guidelines on BC, standards setting and a change in inst…
7	A Study on Evaluation of Laqshay in Andaman	https://www.medicaljournalshouse.com/index.php/ADR-Pathology-LaboratoryMedicine/article/view/191	2023-07-23	Published-Peer reviewed article	Vivin Vincent, MK Saha	Respectful maternity care as part of LaQshya: The study aimed to evaluate the implementation of respectful maternity care as part of laqshay.	Not available	Not available	Labor Practices - 95% couldn't walk or change position. - 56.7% experienced direct pushing. - Only 22% chose their labor position. - No birth companions were allowed. - Privacy was ensured for all mothers. - 60% had frequent vaginal examinations. Abuse and Expenditure - 30% encountered verbal and physical abuse. - 4.42% had out-of-pocket expenses. Breastfeeding Initiation - 25% reported late brea…	Even after two years of implementation of Laqshay, still few parameters have improved. Repeated counselling/reinforcement to the staff members and surprise frequent visits by authorities concerned to the labour room will still improve the scenario
8	Quality Darpan-An update on National Quality Assurance Program Volume III, No 2 December 2022	https://qps.nhsrcindia.org/quality-darpan	2023-07-23	Published-Report	National Health Systems Resource Centre-ISQUA; Ministry	Program Progress	Certification Update (June 2022) - 81 Labor Rooms and 64 Maternity Operation Theatres are Quality certified under LaQshya. - Madhya Pradesh has the most certified Labor Rooms (91), followed by Maharashtra (72) and Karnataka (62). - Maharashtra leads in certified Maternity Operation Theatres (71), followed by Karnataka (60) and Madhya Pradesh (53).	Certification Statistics (Last 5 Financial Years) - 803 Labor Rooms assessed, with 644 quality certified (19 reports in process), averaging 82.1%. - 662 Maternity Operation Theatres assessed, with 504 quality certified (13 reports in process), averaging 77.6%. Top States for Labor Room Certification - Madhya Pradesh leads with the highest number of certified Labor Rooms. - Followed by Maharashtra…	Not available	Not available
9	Success stories South East Asia Region RMNCHA WHO 2021	https://apps.who.int/iris/rest/bitstreams/1404491/retrieve	2023-07-23	Published report	WHO-SEARO	Program strategy, program acheivements in practice and best practices	LaQshya Program Focus - Standardizing labor rooms and maternity operation theaters. - Improving adherence to childbirth practices. - Enhancing client satisfaction through "respectful maternity care." - Addressing structural and process improvements. Program Components - Labor room standardization. - Human resource strengthening. - Quality circles. - Rapid improvement cycles campaign. - Training. …	Program Outputs in Leading States - Gujarat, Tamil Nadu, Maharashtra, and Chandigarh have shown notable leadership in LaQshya implementation. Proactive Measures in Gujarat - Gujarat proactively addressed infrastructure gaps, deployed human resources, streamlined care processes, and developed quality improvement systems at state and facility levels. Efficient Certification in Chandigarh - Chandiga…	Not available	Leadership and Commitment: - Leadership and commitment at the highest levels drive LaQshya's success. Motivation and Recognition: - Financial and non-financial incentives, along with national and state-level recognition, boost sustained quality improvement efforts. Role of Medical Colleges: - Certified medical colleges can serve as resource centers, contributing to long-term program sustainabilit…
10	Implementation of RMC at Tertiary Care Centre in South India	https://www.iomcworld.org/articles/implementation-of-rmc-at-tertiary-care-centre-in-south-india.pdf	18th August	Peer reviewed published	Papa Dasari and Mahalakshmy Thulasingam	Respectful maternity care as part of LaQshya The study aimed to evaluate the implementation of respectful maternity care as part of laqshay.	: Disrespect and abuse experienced during child birth has been reported by women to various sections of health care workers. The objective was to abolish Disrespect and Abuse and to bring about a policy change in labour room practices and to implement Respectful Maternity Care (RMC) in a high volume tertiary care teaching hospital in South India. Methods: A Workshop and Continuous Medical Educati…	Not available	Low Adoption of RMC - Limited healthcare workers and women practiced Respectful Maternity Care (RMC). Persistence of Disrespect and Abuse - Despite RMC efforts, disrespect and abuse persisted. Identified Bottlenecks: 1.Low Socioeconomic Status: Women's socioeconomic status was a barrier. 2.Lack of Consultant Support: Consultants did not insist on the presence of birth companions. 3. Staff Resista…	Implementation of Respectful Maternity Care needs change of attitudes of personnel who render care during child birth and it can only be successful unless it forms an integral part of Medical and Nursing curriculum.
