# Supplementary material for: Appraising LaQshya’s potential in measuring quality of care for mothers and newborns: a comprehensive review of India’s Labor Room Quality Improvement Initiative
Source: BMC Pregnancy Childbirth. 2024 Apr 4;24:239. doi: 10.1186/s12884-024-06450-x (PMC10993574; doi:10.1186/s12884-024-06450-x)
Supplement: Supplementary file 3 — Supplementary Material 3 [file 12884_2024_6450_MOESM3_ESM.xls]

## Sheet: WHO-LaQshya Comparison Matrix 
Supplementary File 2: Comparison Matrix : WHO Standards for Improving Quality of Maternal and Newborn Care in Health Facilities and LaQshya Checklists for Measuring Quality of Care
Type of WHO standard	Quality Statement Number	Quality Statement	Measure Number	Measure	Type-Input/Process/Outcome	Corresponding LaqShya Measureable Element-Number	Corresponding LaqShya Measureable Element	Checkpoint number linked to the Measurable Element	LaQshya checkpoint linked to the Measurable Element
Standard 1: Every woman and newborn receives routine, evidence-based care and management of complications during labour, childbirth and the early postnatal period, according to WHO guidelines	1.1a	Women are assessed routinely on admission and during labour and childbirth and are given timely, appropriate care.	1	The health facility has the basic essential equipment and supplies for routine care and detection of complications (thermometers, sphygmomanometers, fetal stethoscopes, urine dipsticks) available in sufficient quantities at all times in the areas of the maternity unit for labour and childbirth*. (93.38)	Input	C6.1, C6.2, C6.3, C6.4	C6.1 - Availability of equipment & instruments for examination & monitoring of patients., C6.2-Availability of equipment & instruments for treatment procedures, being undertaken in the facility., C6.3-Availability of equipment & instruments for diagnostic procedures being undertaken in the facility. C6.4-Availability of equipment and instruments for resuscitation of patients and for providing int…	C6.1.1, C6.2.1, C6.2.2, C6.2.3, C6.2.4, C6.2.5, C6.2.6, C6.2.7, C6.3.1, C6.4.1	C6.1.1 - Availability of functional Equipment &Instruments for examination & Monitoring., C6.2.1-Availability of instrument arranged in Delivery trays., C6.2.2-Delivery kits are in adequate numbers as per load., C6.2.3-Availability of Instruments arranged for Episiotomy trays., C6.2.4-Availability of Baby tray., C6.2.5-Availability of instruments arranged for MVA/EVA tray., C6.2.6-Availability of…
			2	The health facility has written, up-to-date clinical protocols for assessing intrapartum care and action in the labour and childbirth areas of the maternity unit that are consistent with WHO guidelines*. (89.37)	Input	G4.1, G4.2, G4.4	G4.1-Departmental standard operating procedures are available., G4.2-Standard Operating Procedures adequately describes process and procedures., G4.4 - Work instructions are displayed at Point of use	G4.4.1	G4.4.1 - Clinical protocols for Intrapartum care and Management of obstetric emergency are Displayed
			3	Health-care staff in the labour and childbirth areas of the maternity unit receive in-service training and regular refresher sessions at least once every 12 months in the identification and management of obstetric emergencies during labour and childbirth. (83.42)	Input	C7.9, C7.10	C7.9-The Staff is provided training as per defined core competencies and training plan., C7.10-There is established procedure for utilization of skills gained thought trainings by on -job supportive supervision	C7.9.1, C7.10.1	C7.9.1-Navjat Shishu Surkasha Karyakarm (NSSK) training & Skilled birth Attendant (SBA)., C7.10.1-Labour room staff is provided refresher training
			4	Health-care staff in labour and childbirth areas receive at least monthly drills or simulation exercises and supportive supervision in routine care and detection of obstetric complications during labour and childbirth. (78.65)	Input	Part of Dakshta- C7.1,7.2 and 7.9	C7.1-Criteria for Competence assessment are defined for clinical and Para clinical staff., C7.2-Competence assessment of Clinical and Para clinical staff is done on predefined criteria at least once in a year C7.9-The Staff is provided training as per defined core competencies and training plan.	C7.1.1,C7.2.1, C7.9.1	C7.1.1 -Check objective checklist such OSCE (Onsite Clinical Examination) defined Dakshta program are available at the labor room., C7.2.1--Check for competence assessment is done at least once in a year.,C7.9.1-Navjat Shishu Surkasha Karyakarm (NSSK) training & Skilled birth Attendant (SBA).
			1	The proportion of all women who gave birth in the health facility whose blood pressure, pulse andtemperature were appropriately recorded during labour, childbirth and the early postpartum period (and acted on if appropriate). (87.25)5.	Output/Process	E19.1	E19.1-Facility staff adheres to protocol for assessment of condition of mother and baby and providing adequate postpartum care	E19.1.1	E19.1.1-Performs detailed examination of mother
			2	The proportion of all women who gave birth in the health facility who received oxytocin within 1 min of the birth of their baby. (86.18)	Output/Process	H3.1	H3.1-Facility measures Clinical Care & Safety Indicators on monthly basis	H3.1.4	H3.1.4-The percentage of Women, administered Oxytocin, immediately after birth.
			3	The proportion of all women who gave birth in the health facility whose progress in labour was correctly monitored and documented with a partograph and a 4-h action line. (84.56)	Output/Process	H3.1	H3.1-Facility measures Clinical Care & Safety Indicators on monthly basis	H3.1.1	H3.1.1-Percentage of deliveries conducted using real time partograph.
			4	The proportion of all women who gave birth in the health facility whose urinalysis result was appropriately recorded during labour, childbirth and the early postpartum period (and acted on if appropriate). (78.45)	Output/Process	Not Covered	Not Covered	Not Covered	Not Covered
			5	The proportion of all women who gave birth in the health facility who received any option for pain relief during labour and childbirth. (73.04)	Output/Process	Not Covered	Not Covered	Not Covered	Not Covered
			1	The health facility perinatal mortality rate [number of foetal death (stillbirths) or early neonatal deaths / the total number of births of babies weighing at least 1000 g or of 28 weeks’ gestation (stillbirths + live births) x 1000] *. (91.39)	Outcome	Covered in LaQshay Labor Room Quality Inprovement Initiative (2017) Annexure 'C' S No.19 - "Faculty Conducts Maternal death, Neonatal death and near-miss on monthly basis."	Covered in LaQshay Labor Room Quality Inprovement Initiative (2017) Annexure 'C' S No.19 - "Faculty Conducts Maternal death, Neonatal death and near-miss on monthly basis."	Covered in LaQshay Labor Room Quality Inprovement Initiative (2017) Annexure 'C' S No.19 - "Faculty Conducts Maternal death, Neonatal death and near-miss on monthly basis."	Covered in LaQshay Labor Room Quality Inprovement Initiative (2017) Annexure 'C' S No.19 - "Faculty Conducts Maternal death, Neonatal death and near-miss on monthly basis."
			2	Intrapartum stillbirth rate (number of stillbirths occurring during the intrapartum period per 1000 births). (88.42)	Outcome	H3.1	H3.1-Facility measures Clinical Care & Safety Indicators on monthly basis	H3.1.1	H3.1.1-Intrapartum stillbirth rate
			3	The proportion of all women admitted to the health facility in active labour who gave birth within 12 h. (72.83)	Outcome	H3.1	H3.1-Facility measures Clinical Care & Safety Indicators on monthly basis	H3.1.1, H3.1.2	H3.1.1-Percentage of deliveries conducted using real time partograph ., H3.1.2-Percentage of deliveries conducted using safe birth checklist.
	1.1b	Newborns receive routine care immediately after birth.	1	The health facility has written, up-to-date, clinical protocols for essential newborn care that are consistent with WHO guidelines and are available in the labour and childbirth areas of the maternity unit*. (91.09)	Input	E18.3, G4.4	E18.3-Facility staff adheres to standard procedures for routine care of newborn immediately after birth., G4.4- Work instructions are displayed at Point of Use	E18.3.1, E18.3.2, E18.3.3, E18.3.4., G4.4.2	E18.3.1-Wipes the baby with a clean pre-warmed towel and wraps baby in second pre-warmed towel., E18.3.2-Performs delayed cord clamping and cutting (1-3 min)., E18.3.3-Initiates breast-feeding soon after birth, E18.3.4-Records birth weight and gives injection vitamin K., G4.4.2 - Clinical protocols on Newborn care are displayed
			2	The health facility has supplies of sterile cord ties (or clamps) and scissors (or blades), available in sufficient quantities at all times for the expected number of births*. (89.86)	Input	C5.2	C5.2- The departments have adequate consumables at point of use	C5.2.1, C5.2.2	C5.2.1-Availability of dressings material and Sanitary pads., C5.2.2-Availability of syringes and IV Sets /tubes and consumables for newborn
			3	The health facility has supplies of clean towels in the labour and childbirth areas for immediate drying of newborns, available in sufficient quantities at all times for the expected number of births. (84.83)	Input	C6.2, E18.3	C6.2 - Availability of equipment & instruments for treatment procedures, being undertaken in the facility., E18.3-Facility staff adheres to standard procedures for routine care of newborn immediately after birth	C6.2.4, E18.3.1	C6.2.4-Availability of Baby tray., E18.3.1-Wipes the baby with a clean pre-warmed towel and wraps baby in second pre-warmed towel
			4	Health-care staff in the labour and childbirth areas of the maternity unit receive in-service training or regular refresher sessions in essential newborn care and breastfeeding support at least once every 12 months. (83.94)	Input	C7.9, C7.10	C7.9-The Staff is provided training as per defined core competencies and training plan., C7.10-There is established procedure for utilization of skills gained thought trainings by on -job supportive supervision	C7.9.1, C7.10.1	C7.9.1-Navjat Shishu Surkasha Karyakarm (NSSK) training & Skilled birth Attendant (SBA)., C7.10.1-Labour room staff is provided refresher training
			5	The health facility has local arrangements and a mechanism to maintain a documented room temperature in the labour and childbirth areas at or above 25 °C and free of draughts. (77.9)	Input	D3.3	D3.3-The facility ensures safe and comfortable environment for patients and service providers.	D3.3.1	D3.3.1-Temperature & humidity is maintained and record of same is kept
			6	Health-care staff in the labour and childbirth areas receive at least monthly drills or simulation exercises and supportive supervision in essential newborn care and supporting breastfeeding. (77.82)	Input	Part of Dakshta- C7.1,7.2 and 7.10	C7.1-Criteria for Competence assessment are defined for clinical and Para clinical staff., C7.2-Competence assessment of Clinical and Para clinical staff is done on predefined criteria at least once in a year C7.10-There is established procedure for utilization of skills gained thought trainings by on -job supportive supervision	C7.1.1, C7.2.1, C7.10.1	C7.1.1-Check parameters for assessing skills and proficiency of clinical staff has been defined., C7.2.1-Check for competence assessment is done at least once in a year., C7.10.1-Labour room staff is provided refresher training
			1	The proportion of all newborns who were breastfed within 1 h of birth*. (86.42)	Output/Process	H3.1	H3.1-Facility measures Clinical Care & Safety Indicators on monthly basis	H3.1.6	H3.1.6-Percentage newborn brestfec within 1 hour of birth
			2	The proportion of all newborns who were kept in skin-to-skin contact (with body and head covered) with their mothers for at least 1 h after birth. (83.34)	Output/Process	Not Covered	Not Covered	Not Covered	Not Covered
			3	The proportion of all newborns who received all four elements of essential newborn care: immediate and thorough drying, immediate skin-to-skin contact, delayed cord clamping and initiation of breastfeeding in the first hour. (78.93)	Output/Process	E18.3	E18.3-Facility staff adheres to standard procedures for routine care of newborn immediately after birth	E18.3.1., E18.3.2, E18.3.3	E18.3.1-Wipes the baby with a clean pre-warmed towel and wraps baby in second pre-warmed towel. E18.3.2- Performs delayed cord clamping and cutting (1-3 min)., E18.3.3-Initiates breast-feeding soon after birth
			4	The proportion of all newborns whose umbilical cord was clamped 1–3 min after birth. (76.56)	Output/Process	E18.3	E18.3-Facility staff adheres to standard procedures for routine care of newborn immediately after birth	E18.3.2	E18.3.2-Performs delayed cord clamping and cutting (1-3 min)
			5	The proportion of all newborns who were dried immediately and thoroughly at birth. (76.53)	Output/Process	E18.3	E18.3-Facility staff adheres to standard procedures for routine care of newborn immediately after birth	E18.3.1	E18.3.1-Wipes the baby with a clean pre-warmed towel and wraps baby in second pre-warmed towel
			1	The proportion of all newborns who had a normal body temperature (36.5–37.5 °C) at the first complete examination (60–120 min after birth). (85.37)	Outcome	E8.4	E8.4-Procedures performed are written on patients records	E8.4.2	E8.4.2-Baby note is adequate
	1.1c	Mothers and newborns receive routine postnatal care.	1	The health facility has written, up-to-date clinical protocols for postnatal care in the maternity and/ or postnatal care areas of the maternity unit that are consistent with WHO guidelines*. (90.10)	Input	E19.1	E19.1-Facility staff adheres to protocol for assessment of condition of mother and baby and providing adequate postpartum care	E19.1.1, E19.1.2, E19.1.3	E19.1.1-Performs detailed examination of mother, E19.1.2-Looks for signs of infection in mother and baby, E19.1.3-Looks for signs of hypothermia in baby and provides appropriate care
			2	The health facility practises and enables rooming-in to allow mothers and babies to remain together 24 h a day*. (86.57)	Input	Not Covered	Not Covered	Not Covered	Not Covered
			3	The health facility has a written breastfeeding policy that is routinely communicated to all health care and support staff. (83.18)	Input	E19.2	E19.2-Facility staff adheres to protocol for counselling on danger signs, post-partum family planning and exclusive breast feeding	E19.2.1	E19.2.1-Staff counsels mother on vital issues
			4	Health-care staff in the maternity unit receive in-service training and regular refresher sessions in routine postnatal care and breastfeeding at least every 12 months. (83.04)	Input	C7.10	C7.10-There is established procedure for utilization of skills gained thought trainings by on -job supportive supervision	C7.10.1	C7.10.1-Labour room staff is provided refresher training
			5	The health facility has local arrangements to ensure that every mother knows when and where postnatal care for herself and her newborn will be provided after discharge from the hospital. (79.98)	Input	Not Covered	Not Covered	Not Covered	Not Covered
			6	The health facility has local arrangements for alternative feeding methods, including cup or cup-and spoon feeding, and avoids bottle-feeding. (78.97)	Input	C6.6, E19.3	C6.6-Availability of functional equipment and instruments for support services., E19.3-Facility staff adheres to protocol for ensuring care of newborns with small size at birth	C6.6.1, E19.3.1, E19.3.2, E19.3.3	C6.1.1-Availability of equipment for cleaning & sterilization., E19.3.1-Facilitates specialist care in newborn <1800 gm., E19.3.2-Facilitates assisted feeding whenever required., E19.3.3-Facilitates thermal management including kangaroo mother care
			7	The health facility has local arrangement to inform pregnant women and their families about the benefits and management of breastfeeding. (74.49)	Input	E19.2	E19.2-Facility staff adheres to protocol for counselling on danger signs, post-partum family planning and exclusive breast feeding	E19.2.1	E19.2.1-Staff counsels mother on vital issues
			8	The health facility ensures that feeding of infant formula is demonstrated to mothers and family members of newborns only when needed, with a full explanation of the hazards of improper use. (71.85)	Input	Not Covered	Not Covered	Not Covered	Not Covered
			1	The proportion of all newborns on postnatal care wards or areas in the health facility who received vitamin K and full vaccination as per national guidelines*. (91.23)	Output/Process	E18.3	E18.3-Facility staff adheres to standard procedures for routine care of newborn immediately after birth	E18.3.4	E18.3.4-Records birth weight and gives injection vitamin K
			2	The proportion of all stable newborns in the health facility who are fed exclusively on breast milk from birth to discharge. (84.37)	Output/Process	Covered in LaQshay Labor Room Quality Inprovement Initiative (2017) Annexure 'C' S No.7 - "Achieved 80% or more breastfeeding within 1 hour or atelase 30% incrament from baseline"	Covered in LaQshay Labor Room Quality Inprovement Initiative (2017) Annexure 'C' S No.7 - "Achieved 80% or more breastfeeding within 1 hour or atelase 30% incrament from baseline"	Covered in LaQshay Labor Room Quality Inprovement Initiative (2017) Annexure 'C' S No.7 - "Achieved 80% or more breastfeeding within 1 hour or atelase 30% incrament from baseline"	Covered in LaQshay Labor Room Quality Inprovement Initiative (2017) Annexure 'C' S No.7 - "Achieved 80% or more breastfeeding within 1 hour or atelase 30% incrament from baseline"
			3	The proportion of all women in postnatal care wards or areas in the health facility who have documented problems of blood pressure, pulse rate, vaginal bleeding, lochia or breastfeeding. (84.02)	Output/Process	Not Covered	Not Covered	Not Covered	Not Covered
			4	The proportion of all newborns in the health facility who received a full clinical examination before discharge. (83.13)	Output/Process	E19.1	E19.1-Facility staff adheres to protocol for assessment of condition of mother and baby and providing adequate postpartum care	E19.1.1	E19.1.1-Performs detailed examination of mother
			5	The proportion of all healthy mothers and newborns who received care for at least 24 h after an uncomplicated vaginal birth in a health facility. (82.50)	Output/Process	Not Covered	Not Covered	Not Covered	Not Covered
			6	The proportion of all newborns on postnatal care wards or areas in the health facility for whom there is documented information on the newborn body temperature, respiratory rate, feeding behaviour and the absence or presence of danger signs. (82.41)	Output/Process	Not Covered	Not Covered	Not Covered	Not Covered
			7	The proportion of all healthy mothers on postnatal wards or areas in the health facility who received breastfeeding counselling and support from a skilled health care provider. (82.14)	Output/Process	E19.2	E19.2-Facility staff adheres to protocol for counselling on danger signs, post-partum family planning and exclusive breast feeding	E19.2.1	E19.2.1-Staff counsels mother on vital issues
			8	The proportion of all women who gave birth in the health facility who were allowed to room-in with their newborn 24 h a day. (78.90)	Output/Process	Not Covered	Not Covered	Not Covered	Not Covered
			9	The proportion of all postpartum women in the health facility who were offered counselling on birth spacing and family planning methods before discharge. (77.84)	Output/Process	E19.2	E19.2-Facility staff adheres to protocol for counselling on danger signs, post-partum family planning and exclusive breast feeding	E19.2.1	E19.2.1-Staff counsels mother on vital issues
			1	The proportion of all newborns in the health facility who were exclusively breastfed at the time of discharge from hospital. (85.55)	Outcome	Covered in LaQshay Labor Room Quality Inprovement Initiative (2017) Annexure 'C' S No.7 - "Achieved 80% or more breastfeeding within 1 hour or atelase 30% increment from baseline"	Covered in LaQshay Labor Room Quality Inprovement Initiative (2017) Annexure 'C' S No.7 - "Achieved 80% or more breastfeeding within 1 hour or atelase 30% increment from baseline"	Covered in LaQshaya Labor Room Quality Inprovement Initiative (2017) Annexure 'C' S No.7 - "Achieved 80% or more breastfeeding within 1 hour or atelase 30% increment from baseline"	Covered in LaQshay Labor Room Quality Inprovement Initiative (2017) Annexure 'C' S No.7 - "Achieved 80% or more breastfeeding within 1 hour or atelase 30% incrament from baseline"
			2	The proportion of all postpartum women in the health facility who received contraception counselling on birth spacing and family planning before discharge. (84.03)	Outcome	E19.2	E19.2-Facility staff adheres to protocol for counselling on danger signs, post-partum family planning and exclusive breast feeding	E19.2.1	E19.2.1-Staff counsels mother on vital issues
	1.2	Women with pre-eclampsia or eclampsia promptly receive appropriate interventions.	1	The health facility has supplies of oral and intravenous antihypertensive agents and magnesium sulfate available in sufficient quantities at all times in the antenatal, labour and childbirth areas of the maternity unit*. (91.8)	Input	C5.1, C5.3	C5.1-The departments have availability of adequate drugs at point of use., C5.3-Emergency drug trays are maintained at every point of care, wherever it may be needed	C5.1.3, C5.3.1	C5.1.3-Availability of Antihypertensive , analgesic and antipyretic and Anesthetic drugs., C5.3.1-Emergency drug tray is maintained
			2	The health facility has written, up-to-date clinical protocols on the management of pre-eclampsia that are available in the labour, childbirth and postnatal areas of the maternity unit and are consistent with WHO guidelines. (90.59)	Input	E18.5	E18.5-Facility staff adheres to standard protocols for identification and management of Pre Eclampsia / Eclampsia	E18.5.1, E18.5.2, E18.5.3, E18.5.4	E18.5.1-Records BP in every case checks for proteinuria, E18.5.2-identifies danger signs of severe PE and convulsions, E18.5.3-Administers injection magnesium sulphate appropriately, E18.5.4-provides nursing care & ensures specialist attention.
			3	3. Health-care staff in the maternity unit receive in-service training and regular refresher sessions in the use of antihypertensive agents, intravenous infusion and magnesium sulfate for treating preeclampsia and eclampsia at least once every 12 months. (84.54)	Input	C7.1, C7.2	C7.1-Criteria for Competence assessment are defined for clinical and Para clinical staff., C7.2-Competence assessment of Clinical and Para clinical staff is done on predefined criteria at least once in a year	C7.1.1, C7.2.1	C7.1.1-Check parameters for assessing skills and proficiency of clinical staff has been defined., C7.2.1-Check for competence assessment is done at least once in a year
			1	The proportion of all women with severe pre-eclampsia or eclampsia in the health facility who received the full dose of magnesium sulfate*. (91.37)	Output/Process	E18.5	E18.5-Facility staff adheres to standard protocols for identification and management of Pre Eclampsia / Eclampsia	E18.5.3	E18.5.3-Administers injection magnesium sulphate appropriately
			2	The proportion of all women with severe pregnancy-induced hypertension in the health facility who received the recommended antihypertensives. (88.02)	Output/Process	A2.2, E18.5	A2.2-The facility provides Maternal health Services., E18.5 -Facility staff adheres to standard protocols for identification and management of Pre Eclampsia / Eclampsia	A2.2.6., E18.5.1	A2.2.6-Management of PIH/Eclampsia/ Pre eclampsia., E18.5.1-Records BP in every case checks for proteinuria
			3	The proportion of all women with pre-eclampsia in the health facility whose condition progressed to eclampsia. (81.9)	Output/Process	E18.5	E18.5-Facility staff adheres to standard protocols for identification and management of Pre Eclampsia / Eclampsia	E18.5.2	E18.5.2-Identifies danger signs of severe PE and convulsions;
			1	The proportion of all women with pre-eclampsia or eclampsia in the health facility who died as a result of pre-eclampsia or eclampsia*. (91.22)	Outcome	H3.1	H3.1-Facility measures Clinical Care & Safety Indicators on monthly basis	H3.1.11	H3.1.11-No of cases pf maternal death related to Eclampsia/ PIH
			2	The proportion of all women with pre-eclampsia or eclampsia who arrived at the health facility with a live foetus whose baby died in the perinatal period (stillbirths or early neonatal deaths). (86.55)	Outcome	H3.1, G6.1	H3.1-Facility measures Clinical Care & Safety Indicators on monthly basis., G6.1-The facility conducts periodic internal assessment	H3.1.5, G6.1.4	H3.1.5-Intrapartum stillbirth rate., G6.1.4-Neonatal Death Audits are conducted on Monthly Basis
			3	The proportion of all women with pre-eclampsia or eclampsia in the health facility who experienced maternal near-misses due to pre-eclampsia or eclampsia. (76.88)	Outcome	Covered in LaQshay Labor Room Quality Inprovement Initiative (2017) Annexure 'C' S No.12 - "No case of pre-eclampsia, eclampsia & PIH related mortality or at least 25% reduction from baseline "	Covered in LaQshay Labor Room Quality Inprovement Initiative (2017) Annexure 'C' S No.12 - "No case of pre-eclampsia, eclampsia & PIH related mortality or at least 25% reduction from baseline "	Covered in LaQshay Labor Room Quality Inprovement Initiative (2017) Annexure 'C' S No.12 - "No case of pre-eclampsia, eclampsia & PIH related mortality or at least 25% reduction from baseline "	Covered in LaQshay Labor Room Quality Inprovement Initiative (2017) Annexure 'C' S No.12 - "No case of pre-eclampsia, eclampsia & PIH related mortality or at least 25% reduction from baseline "
	1.3	Women with post-partum haemorrhage promptly receive appropriate interventions.	4	The health facility has written, up-to-date clinical protocols for post-partum haemorrhage management that are available in the childbirth and postnatal care areas and are consistent with WHO guidelines*. (90.76))	Input	E18.6	E18.6-Facility staff adheres to standard protocols for identification and management of PPH.	E18.6.1, E18.6.2, E18.6.3, E18.6.4, E18.6.5	E18.6.1-Checks uterine tone and bleeding PV regularly., E18.6.2-Identifies PPH., E18.6.3-manages PPH as per protocol, E18.6.4-Staff knows the use of oxtocin for management of PPH., E18.6.5-management of retained placenta
			5	The health facility has uterotonic drugs and supplies for intravenous fluid and blood administration (syringes, needles, intravenous cannulas, intravenous fluid solutions, blood) available in sufficient quantities at all times in the childbirth and postnatal care areas. (89.55)	Input	C5.1., C5.2	C5.1-The departments have availability of adequate drugs at point of use., C5.2-The departments have adequate consumables at point of use	C5.1.1., C5.2.2	C5.1.1-Availability of uterotonic Drugs., C5.2.2-Availability of syringes and IV Sets /tubes and consumables for newborn
			6	A functional blood transfusion service is available in the health facility at all times. (86.82)	Input	E13.9	E13.9-There is established procedure for transfusion of blood	E13.9.1	E13.9.1-Protocol of blood transfusion is monitored & regulated
			7	Health-care staff in the labour, childbirth and postnatal care areas of the maternity unit receive in-service training and regular refresher sessions in management of post-partum haemorrhage at least once every 12 months. (84.25)	Input	C7.9, C7.10	C7.9-The Staff is provided training as per defined core competencies and training plan., C7.10-There is established procedure for utilization of skills gained thought trainings by on -job supportive supervision	C7.9.1, C7.10.1	C7.9.1-Navjat Shishu Surkasha Karyakarm (NSSK) training & Skilled birth Attendant (SBA)., C7.10.1-Labour room staff is provided refresher training
			1	The proportion of all women with post-partum haemorrhage in the health facility who received therapeutic uterotonic drugs*. (89.75)	Output/Process	Not Covered	Not Covered	Not Covered	Not Covered
			2	The proportion of all women in the health facility with post-partum haemorrhage due to a retained placenta for whom manual removal of the placenta was performed by a skilled birth attendant. (80.48)	Output/Process	E18.6	E18.6-Facility staff adheres to standard protocols for identification and management of PPH.	E18.6.5	E18.6.5-management of retained placenta
			1	The proportion of all women who had post-partum haemorrhage in the health facility who died as a result of post-partum haemorrhage*. (92.98)	Outcome	H3.1	H3.1-Facility measures Clinical Care & Safety Indicators on monthly basis	H3.1.10	H3.1.10-No. of cases of Maternal death related to APH/ PPH
			2	The proportion of all women who gave birth in the health facility by caesarean section who received a blood transfusion. (85.80)	Outcome	Not Covered	Not Covered	Not Covered	Not Covered
			3	The proportion of all women who gave birth vaginally in the health facility who received a blood transfusion. (85.58)	Outcome	Not Covered	Not Covered	Not Covered	Not Covered
			4	The proportion of all women who gave birth in the health facility who had severe post-partum haemorrhage (abnormal bleeding of >1000 mL or any bleeding with hypotension or requiring blood transfusion). (83.69)	Outcome	H3.1	H3.1-Facility measures Clinical Care & Safety Indicators on monthly basis	H3.1.10	H3.1.10-No. of cases of Maternal death related to APH/ PPH
			5	The proportion of all women who had post-partum haemorrhage in the health facility who experienced maternal near-misses due to post-partum haemorrhage. (77.97)	Outcome	Covered in LaQshay Labor Room Quality Inprovement Initiative (2017) Annexure 'C' S No.19 - "Facility conducts Maternal dealth, Neonatal death and near-miss on monthly basis."	Covered in LaQshay Labor Room Quality Inprovement Initiative (2017) Annexure 'C' S No.19 - "Facility conducts Maternal dealth, Neonatal death and near-miss on monthly basis."	Covered in LaQshay Labor Room Quality Inprovement Initiative (2017) Annexure 'C' S No.19 - "Facility conducts Maternal dealth, Neonatal death and near-miss on monthly basis."	Covered in LaQshay Labor Room Quality Inprovement Initiative (2017) Annexure 'C' S No.19 - "Facility conducts Maternal dealth, Neonatal death and near-miss on monthly basis."
	1.4	Women whose progress in labour is delayed or whose labour is obstructed receive appropriate interventions, according to WHO guidelines	1	The health facility has written, up-to-date clinical protocols for preventing and managing prolonged labour, which are available in the labour and childbirth areas and are consistent with WHO guidelines*. (90.88)	Input	E6.2, G4.1	E6.2-There is procedure of rational use of drugs., G4.1-Departmental standard operating procedures are available	E6.2.1, G4.1.2	E6.2.1-Check for that relevant Standard treatment protocols are available at point of use., G4.1.2-Current version of SOP are available with process owner
			2	The health facility has the essential supplies and equipment for vacuum or forceps-assisted delivery, including newborn resuscitation equipment, available in sufficient quantities at all times in the childbirth area of the maternity unit*. (90.33)	Input	C6.1, C6.3, C6.4,	C6.1 - Availability of equipment & instruments for examination & monitoring of patients., C6.3-Availability of equipment & instruments for diagnostic procedures being undertaken in the facility., C6.4-Availability of equipment and instruments for resuscitation of patients and for providing intensive and critical care to patients.	C6.1.1, C6.3.1, C6.4.1	C6.1.1-Availability of functional Equipment &Instruments for examination & Monitoring., C6.3.1-Availability of Diagnostic Instruments., C6.4.1-Availability of resuscitation Instruments for Newborn & Mother
			3	The health facility has an adequately equipped operating theatre close to the childbirth area of the maternity unit*. (90.13)	Input	C1.7	C1.7-The facility and departments are planned to ensure structure follows the function/processes (Structure commensurate with the function of the hospital)	C1.7.1	C1.7.1-Labour room is in Proximity and function linkage with OT & SNCU
			4	The health facility has an adequate number of staff skilled in performing caesarean section, 24 h a day. (87.93)	Input	C4.1, C4.3, C4.4, C4.5	C4.1-The facility has adequate specialist doctors as per service provision ., C4.3-The facility has adequate nursing staff as per service provision and work load., C4.4-The facility has adequate technicians/paramedics as per requirement., C4.5-The facility has adequate support / general staff	C4.1.1, C4.1.2, C4.3.1, C4.4.1, C4.5.1	C4.1.1- Availability of Obs. & Gynae Surgeon., C4.1.2-Availability of anaesthetist., C4.3.1-Availability of nursing staff., C4.4.1-Availability of IT technician., C4.5.1-Availability of OT attendant/assist & TSSU assistant
			5	Health-care staff in the labour and childbirth areas of the maternity unit receive in-service training and regular refresher sessions (every 6 months) in managing prolonged and obstructed labour. (82.19)	Input	Part of Dakshta- C7.10	C7.10-There is established procedure for utilization of skills gained thought trainings by on -job supportive supervision	C7.10.1	C7.10.1-Labour room staff is provided refresher training
			1	The proportion of all nulliparous women in the health facility with a singleton cephalic foetus at ≥ 37 weeks’ gestation who underwent caesarean section during spontaneous labour (Robson group 1). (87.27)	Ouput/Process	Not Covered	Not Covered	Not Covered	Not Covered
			2	The proportion of all women in the health facility with prolonged and/or obstructed labour who gave birth by caesarean section. (86.03)	Ouput/Process	E18.4	E18.4-There is an established procedure for assisted and C-section deliveries per scope of services.	E18.4.2	E18.4.2-Managemet of obstructed labor
			3	The proportion of all women who gave birth in the health facility who underwent instrumental vaginal birth for delayed second stage of labour. (83.21)	Ouput/Process	A2.2	A2.2-The facility provides Maternal health Services	A2.2.1	A2.2.1-Availability of Vaginal Delivery services
			4	The proportion of women with prolonged or obstructed labour who underwent emergency caesarean section within 30 min of the decision to perform caesarean section. (79.9)	Ouput/Process	H1.1, G6.1	H1.1-Facility measures productivity Indicators on monthly basis. G6.1-The facility conducts periodic internal assessment	H1.1.1, G6.1.1, G6.1.2	H1.1.1-Percentage of deliveries conducted at night., G6.1.1- Internal assessment is done at periodic interval., G6.1.2-Referral Audits are conducted on Monthly basis	.,
			5	The proportion of all women in the health facility with confirmed delay in progress of the first stage of labour who received oxytocin for augmentation. (79.06)	Ouput/Process	E18.1	E18.1-Facility staff adheres to standard procedures for management of second stage of labour.	E18.1.5	E18.1.5-Unnecessary augmentation and induction of labour is not done using uterotonics
			6	The proportion of all women who gave birth in the health facility whose active phase of first stage of labour exceeded 12 h. (76.79)	Ouput/Process	E2.2 & ME E5.2	E2.2-There is established procedure for follow-up/ reassessment of Patients., E5.2 The facility identifies high risk patients and ensure their care, as per their need	E2.2.1, E5.2.1	E2.2.1- There is fixed schedule for Reassessment of Pregnant women as per standard protocol., E5.2.1-High Risk Pregnancy cases are identified and kept in intensive monitoring.
			7	The proportion of all women who gave birth in the health facility who had a prolonged second stage of labour. (74.82)	Ouput/Process	E2.2	E2.2-There is established procedure for follow-up/ reassessment of Patients	E2.2.1	E2.2.1- There is fixed schedule for Reassessment of Pregnant women as per standard protocol.
			1	The proportion of all women who gave birth in the health facility whose uterus ruptured during labour. (89.35)	Outcome	Not Covered	Not Covered	Not Covered	Not Covered
			2	The proportion of all perinatal deaths that occurred in the health facility after prolonged or obstructed labour. (85.23)	Outcome	H3.1	H3.1-Facility measures Clinical Care & Safety Indicators on monthly basis	H3.1.3,H3.1.5, H3.1.7	H3.1.3-No of adverse events per thousand patients., H3.1.5-Intrapartum stillbirth rate.,H3.1.7-No. of cases of Neonatal asphyxia.
			3	The proportion of all newborns born in the health facility who had birth injuries (brachial palsy, fractures, cephalhaematoma). (83.75)	Outcome	Not Covered	Not Covered	Not Covered	Not Covered
			4	The proportion of women with prolonged and/or obstructed labour in the health facility who experienced maternal near-misses due to prolonged and/or obstructed labour. (78.0)	Outcome	Covered in LaQshay Labor Room Quality Inprovement Initiative (2017) Annexure 'C' S No.19 - "Facility conducts Maternal dealth, Neonatal death and near-miss on monthly basis."	Covered in LaQshay Labor Room Quality Inprovement Initiative (2017) Annexure 'C' S No.19 - "Facility conducts Maternal dealth, Neonatal death and near-miss on monthly basis."	Covered in LaQshay Labor Room Quality Inprovement Initiative (2017) Annexure 'C' S No.19 - "Facility conducts Maternal dealth, Neonatal death and near-miss on monthly basis."	Covered in LaQshay Labor Room Quality Inprovement Initiative (2017) Annexure 'C' S No.19 - "Facility conducts Maternal dealth, Neonatal death and near-miss on monthly basis."
	1.5	Newborns who are not breathing spontaneously receive appropriate stimulation and resuscitation with a bag-and-mask within 1 min of birth, according to WHO guidelines.	1	The health facility has a suction device, at least two sizes of neonatal mask and a self-inflating bag in the childbirth and neonatal areas of the maternity unit*. (93.83) .	Input	C5.2	C5.2- The departments have adequate consumables at point of use	C5.2.3	C5.2.3-Availability of consumables for new born care
			2	The health facility has written, up-to-date clinical protocols for managing newborns who are not breathing spontaneously in the childbirth areas of the maternity unit that are consistent with WHO guidelines*. (91.86)	Input	E18.10	E18.10-There is Established protocol for newborn resuscitation is followed at the facility.	E18.10.1, E18.10.2, E18.10.3	E18.10.1-Facility staff adheres to standard protocol for resuscitating the newborn within 30 seconds., E18.10.2-Facility staff adheres to standard protocol for preforming bag and mask ventilation for 30 seconds if baby is still not breathing., E18.10.3-Facility staff adheres to standard protocol for taking appropriate actions if baby does not respond to bag and mask ventilation after golden minut…
			3	All health-care workers providing care for pregnant and postpartum women and newborns in the health facility are skilled in basic newborn resuscitation, as demonstrated by simulating positive pressure ventilation with a bag-and-mask on a manikin. (89.64)	Input	Part of Dakshta C 7.1,7.2 and 7.10	C7.1-Criteria for Competence assessment are defined for clinical and Para clinical staff., C7.2-Competence assessment of Clinical and Para clinical staff is done on predefined criteria at least once in a year C7.10-There is established procedure for utilization of skills gained thought trainings by on -job supportive supervision	C7.1.1, C7.2.1, C7.10.1	C7.1.1-Check parameters for assessing skills and proficiency of clinical staff has been defined., C7.2.1-Check for competence assessment is done at least once in a year., C7.10.1-Labour room staff is provided refresher training
			4	Health care staff in the childbirth and neonatal areas of the maternity unit receive in-service training and regular refresher sessions s in basic newborn resuscitation at least once every 12 month. (87.06)	Input	C7.10	C7.10-There is established procedure for utilization of skills gained thought trainings by on -job supportive supervision	C7.10.1	C7.10.1-Labour room staff is provided refresher training
			5	Health care staff in the childbirth and neonatal areas of the maternity unit receive monthly drills or simulation exercises and supportive supervision in basic newborn resuscitation. (83.91)	Input	Part of NSSK/OSCE - ME C7.9	C7.9-The Staff is provided training as per defined core competencies and training plan.	C7.9.1	C7.9.1-Navjat Shishu Surkasha Karyakarm (NSSK) training & Skilled birth Attendant (SBA).
			1	The proportion of all newborns who were not breathing spontaneously after additional stimulation at the health facility who were resuscitated with a bag-and-mask. (81.10)	Output/Process	E18.10., H2.1, H3.1	E18.10-There is Established protocol for newborn resuscitation is followed at the facility. H2.1-Facility measures efficiency Indicators on monthly basis., H3.1-Facility measures Clinical Care & Safety Indicators on monthly basis	E18.10.3., H2.1.2, H3.1.7	E18.10.3-Facility staff adheres to standard protocol for taking appropriate actions if baby does not respond to bag and mask ventilation after golden minute. H2.1.2-% of newborns required resuscitation out of total live births., H3.1.7-No. of cases of Neonatal asphyxia
			2	The proportion of all newborns who were not breathing spontaneously after additional stimulation at the health facility who were resuscitated with a bag-and-mask within 1 min of birth. (75.56)	Output/Process	E18.10.	E18.10-There is Established protocol for newborn resuscitation is followed at the facility	E18.10.3	E18.10.3-Facility staff adheres to standard protocol for taking appropriate actions if baby does not respond to bag and mask ventilation after golden minute.,
			1	The proportion of all live babies born at term (≥ 37 weeks) with no major congenital malformations in the health facility who died within 7 days of birth (early neonatal mortality) *. (91.14)	Outcome	Not Covered	Not Covered	Not Covered	Not Covered
			2	The proportion of all live babies born at term (≥ 37 weeks) in the health facility who were not breathing spontaneously but were breathing spontaneously 5 min after resuscitation. (77.92)	Outcome	H2.1	H2.1-Facility measures efficiency Indicators on monthly basis	H2.1.2	H2.1.2-% of newborns required resuscitation out of total live births
	1.6a	Women in preterm labour receive appropriate interventions for both themselves and their babies, according to WHO guidelines.	1	The health facility has written, up-to-date clinical protocols for management of preterm labour in the childbirth areas of the maternity unit that are consistent with WHO guidelines*. (91.46)	Input	E18.8	E18.8-Facility staff adheres to standard protocol for identification and management of preterm delivery.	E18.8.1, E18.8.2, E18.8.3	E18.8.1-Correctly estimates gestational age to confirm that labour is preterm, E18.8.2- identifies conditions that may lead to preterm birth., E18.8.3-administers antenatal corticosteroids in pre term labour and conditions leading to pre term delivery (24-34 weeks)
			2	The health facility has supplies of antenatal corticosteroids (dexamethasone or betamethasone), antibiotics and magnesium sulfate available in sufficient quantities at all times to manage preterm birth in accordance with WHO guidelines*. (90.06)	Input	C5.1, C5.3, E18.8	C5.1-The departments have availability of adequate drugs at point of use., C5.3-Emergency drug trays are maintained at every point of care, wherever it may be needed., E18.8-Facility staff adheres to standard protocol for identification and management of preterm delivery.	C5.1.2, E18.8.1, E18.8.2, E18.8.3	C5.1.12-Availability of Anti-infective Drugs.,C5.3.1 - Emergency drug tray is maintained., E18.8.3-administers antenatal corticosteroids in pre term labour and conditions leading to pre term delivery (24-34 weeks)
			3	Health-care staff in the maternity unit receive in-service training and regular refresher sessions in the management of preterm labour at least once every 12 months. (85.52)	Input	Not Covered	Not Covered	Not Covered	Not Covered
			4	Health-care staff in the maternity unit receive monthly drills or simulation exercises and supportive supervision in the management of preterm labour. (79.18)	Input	Part of OSCE/ Dakshta MEC 7.1,7.2 and 7.10	C7.1-Criteria for Competence assessment are defined for clinical and Para clinical staff., C7.2-Competence assessment of Clinical and Para clinical staff is done on predefined criteria at least once in a year C7.10-There is established procedure for utilization of skills gained thought trainings by on -job supportive supervision	C7.1.1, C7.2.1, C7.10.1	C7.1.1-Check parameters for assessing skills and proficiency of clinical staff has been defined., C7.2.1-Check for competence assessment is done at least once in a year., C7.10.1-Labour room staff is provided refresher training
			1	The proportion of all preterm newborns born between 24 and 34 weeks of gestation in the health facility whose mothers received at least one dose of antenatal corticosteroids when indicated. (86.11)	Output/Process	E18.8	E18.8-Facility staff adheres to standard protocol for identification and management of preterm delivery.	E18.8.3	E18.8.3-administers antenatal corticosteroids in pre term labour and conditions leading to pre term delivery (24-34 weeks)
			2	The proportion of all preterm newborns born before 32 weeks of gestation in the health facility whose mothers received magnesium sulfate to protect their baby from foetal neurological complications. (78.52)	Output/Process	E18.5	E18.5-Facility staff adheres to standard protocols for identification and management of Pre Eclampsia / Eclampsia	E18.5.3	E18.5.3-Administers injection magnesium sulphate appropriately
			3	The proportion of all women with preterm pre-labour rupture of membranes who gave birth in the health facility who received prophylactic antibiotics. (87.60)	Output/Process	E15.2	E15.2-Facility has established procedures for Preoperative care	E15.2.2	E15.2.2-Antibiotic Prophylaxis and Tetanus given as indicated
			1	The proportion of all women with preterm pre-labour rupture of membranes who gave birth in the health facility who received prophylactic antibiotics*. (87.60)	Outcome	E15.2	E15.2-Facility has established procedures for Preoperative care	E15.2.2	E15.2.2-Antibiotic Prophylaxis and Tetanus given as indicated
			2	The proportion of all babies at risk for birth in the health facility at 24 to < 34 weeks of gestation who were exposed to antenatal corticosteroids. (73.61)	Outcome	H3.1	H3.1-Facility measures Clinical Care & Safety Indicators on monthly basis	H3.1.9	H3.1.9-Percentage of antenatal corticosteroid administration in case of preterm labour
			3	The proportion of all babies at risk for birth in the health facility at ≥ 34 weeks of gestation who were exposed to antenatal corticosteroids. (72.43)	Outcome	H3.1	H3.1-Facility measures Clinical Care & Safety Indicators on monthly basis	H3.1.9	H3.1.9-Percentage of antenatal corticosteroid administration in case of preterm labour
	1.6b	Preterm and small babies receive appropriate care, according to WHO guidelines.	1	The health facility has written, up-to-date clinical protocols for the care of small and preterm babies in the childbirth areas of the maternity unit that are consistent with WHO guidelines*. (91.41)	Input	E18.8	E18.8-Facility staff adheres to standard protocol for identification and management of preterm delivery.	E18.8.1, E18.8.2, E18.8.3	E18.8.1-Correctly estimates gestational age to confirm that labour is preterm, E18.8.2- identifies conditions that may lead to preterm birth., E18.8.3-administers antenatal corticosteroids in pre term labour and conditions leading to pre term delivery (24-34 weeks)
			2	The health facility has supplies and materials to provide optimal thermal care to stable and unstable preterm babies, including kangaroo mother care (support binders, baby hats, socks), clean incubators and radiant warmers*. (89.14)	Input	C1.3., C6.2	C1.3-Departments have layout and demarcated areas as per functions., C6.2-Availability of equipment & instruments for treatment procedures, being undertaken in the facility	C1.3.6., C6.2.7	C1.3.6-Availability of demarcated Pre & post Operative Room /area., C6.2.7-Availability of Radiant Warmers
			3	The health facility has the supplies and materials to provide optimal feeding to preterm babies and support for breastfeeding or alternative feeding (feeding cups and spoons, infant formula, breast pumps, milk-storage facilities, pasteurizers, milk banks if possible, nasogastric tubes, syringe drivers, intravenous fluids and tubing). (86.56)	Input	E19.3	E19.3-Facility staff adheres to protocol for ensuring care of newborns with small size at birth	E19.3.1, E19.3.2, E19.3.3	E19.3.1-Facilitates specialist care in newborn <1800 gm., E19.3.2-Facilitates assisted feeding whenever required., E19.3.3-Facilitates thermal management including kangaroo mother care
			4	Health care staff in the health facility who work with pregnant and postpartum women and newborns receive in-service training and regular refresher sessions in appropriate care of preterm and lowbirth-weight babies at least once every 12 months. (85.82)	Input	C7.9, C7.10	C7.9-The Staff is provided training as per defined core competencies and training plan., C7.10-There is established procedure for utilization of skills gained thought trainings by on -job supportive supervision	C7.9.1, C7.10.1	C7.9.1-Navjat Shishu Surkasha Karyakarm (NSSK) training & Skilled birth Attendant (SBA)., C7.10.1-Labour room staff is provided refresher training
			1	The proportion of all low-birth-weight newborns born in the health facility with a birth weight ≤ 2000 g who received near-continuous kangaroo mother care in the first week of life. (83.35)	Output/Process	E19.3	E19.3-Facility staff adheres to protocol for ensuring care of newborns with small size at birth	E19.3.1., E19.3.3	E19.3.1-Facilitates specialist care in newborn <1800 gm., E19.3.3-Facilitates thermal management including kangaroo mother care
			2	The proportion of all unstable low-birth-weight newborns weighing ≤ 2000 g who cannot receive kangaroo mother care in the health facility who were cared for in a thermo-neutral environment, either under radiant warmers or in incubators, as appropriate. (79.29)	Output/Process	E19.3	E19.3-Facility staff adheres to protocol for ensuring care of newborns with small size at birth	E19.3.1., E19.3.3	E19.3.1-Facilitates specialist care in newborn <1800 gm., E19.3.3-Facilitates thermal management including kangaroo mother care
			3	The proportion of all low-birth-weight newborns born in the health facility whose mothers received additional support to establish breastfeeding. (77.13)	Output/Process	E19.3	E19.3-Facility staff adheres to protocol for ensuring care of newborns with small size at birth	E19.3.2	E19.3.2-Facilitates assisted feeding whenever required
			1	The proportion of all preterm babies (< 28 weeks, 28–32 weeks and 32–37 weeks of gestational age) born in the health facility who died within the first 7 days of life*. (90.15)	Outcome	G6.1	G6.1-The facility conducts periodic internal assessment	G6.1.4	G6.1.4-Neonatal Death Audits are conducted on Monthly Basis
			2	The proportion of all low-birth-weight newborns born in the health facility who were exclusively fed on their mother’s milk during their stay in the health facility. (84.57)	Outcome	Not Covered	Not Covered	Not Covered	Not Covered
			3	The proportion of all live preterm babies born in the health facility who had severe neonatal morbidity (respiratory distress syndrome, intraventricular haemorrhage, necrotizing enterocolitis). (81.20)	Outcome	Not Covered	Not Covered	Not Covered	Not Covered
			4	The proportion of low-birth-weight baby deaths in the facility attributed to possible serious bacterial infection or sepsis. (80.30)	Outcome	G6.1, H3.1	G6.1-The facility conducts periodic internal assessment., H3.1-Facility measures Clinical Care & Safety Indicators on monthly basis	G6.1.4, H3.1.8	G6.1.4-Neonatal Death Audits are conducted on Monthly Basis., H3.1.8-No. of cases of Neonatal Sepsis
	1.7a	Women with or at risk for infections during labour, childbirth or the early postnatal period promptly receive appropriate interventions, according to WHO guidelines.	1	The health facility has supplies of oral and injectable first- and second-line antibiotics (ampicillin or penicillin and gentamicin, clindamycin, cephalosporin and metronidazole) available in sufficient quantities at all times for the expected case load*. (92.15)	Input	C5.1	C5.1-The departments have availability of adequate drugs at point of use	C5.1.2	C5.1.2-Availability of Anti-infective Drugs
			2	The health facility has written, up-to-date clinical protocols for treatment of women with, or at risk for, infections during labour, childbirth and the early postnatal period in the childbirth and postnatal care areas of the maternity unit that are consistent with WHO guidelines*. (91.75)	Input	F1.5	F1.5-Facility has established procedures for regular monitoring of infection control practices	F1.5.1	F1.5.1-Regular monitoring of infection control practices
			3	Health care staff in the health facility who deal with pregnant and postpartum women receive in-service training and regular refresher sessions in the recognition and management of maternal peri-partum infections at least once every 12 months. (85.20)	Input	ME C7.9	C7.9-The Staff is provided training as per defined core competencies and training plan.	C7.9.1, C7.9.2	C7.9.1-Navjat Shishu Surkasha Karyakarm (NSSK) training & Skilled birth Attendant (SBA)., C7.9.2- Biomedical Waste Management & Infection Control and hand hygiene, Patient Safety
			1	The proportion of all women who underwent caesarean section in the health facility who received prophylactic antibiotics before caesarean section*. (90.37)	Output/Process	E15.2	E15.2-Facility has established procedures for Preoperative care	E15.2.2	E15.2.2-Antibiotic Prophylaxis and Tetanus given as indicated
			2	The proportion of all women who gave birth in the health facility with preterm pre-labour rupture of membranes who received antibiotics. (87.44)	Output/Process	E18.8	E18.8-Facility staff adheres to standard protocol for identification and management of preterm delivery.	E18.8.2	E18.8.2- identifies conditions that may lead to preterm birth
			3	The proportion of all women in the health facility with third- or fourth-degree perineal tears who received antibiotics. (83.45)	Output/Process	Not Covered	Not Covered	Not Covered	Not Covered
			4	The proportion of all birthing or postpartum women in the health facility with signs of infection who received injectable antibiotics. (83.39)	Output/Process	E18.9	E18.9-Staff identifies and manages infection in pregnant woman	E18.9.2	E18.9.2-Administers appropriate antibiotics to mother
			5	The proportion of all women who gave birth in the health facility who had a temperature of > 38 ̊C or other signs of infection (foul-smelling or purulent lochia) after childbirth. (82.87)	Output/Process	E18.9	E18.9-Staff identifies and manages infection in pregnant woman	E18.9.1	E18.9.1-Records mother' s temperature at admission and assesses need for antibiotics
			1	The proportion of all women who underwent caesarean section in the health facility who had severe systemic infection or sepsis after the caesarean section. (86.56)	Outcome	Not Covered	Not Covered	Not Covered	Not Covered
			2	The proportion of all women who gave birth in the health facility who had severe systemic infection or sepsis in the postpartum period. (86.15)	Outcome	Not Covered	Not Covered	Not Covered	Not Covered
	1.7b	Newborns with suspected infection or risk factors for infection are promptly given antibiotic treatment, according to WHO guidelines.	1	The health facility has supplies of injectable antibiotics (at least first- and second-line antibiotics for neonatal sepsis and meningitis) available in sufficient quantities at all times for the expected case load*. (92.14)	Input	C5.1	C5.1-The departments have availability of adequate drugs at point of use	C5.1.2	C5.1.2-Availability of Anti-infective Drugs
			2	The health facility has a written, up-to-date clinical protocol for early diagnosis and management of neonatal infection in the childbirth areas of the maternity unit that is consistent with WHO guidelines*. (90.47)	Input	E19.1	E19.1-Facility staff adheres to protocol for assessment of condition of mother and baby and providing adequate postpartum care.	E19.1.2	E19.1.2-Looks for signs of infection in mother and baby
			3	Health care staff in the health facility who care for pregnant and postpartum women and newborns receive in-service training and regular refresher sessions in the recognition and management of suspected newborn infections at least once every 12 months. (85.95)	Input	C7.9	C7.9-The Staff is provided training as per defined core competencies and training plan.	C7.9.1,C7.9.2	C7.9.1-Navjat Shishu Surkasha Karyakarm (NSSK) training & Skilled birth Attendant (SBA)., C7.9.2- Biomedical Waste Management & Infection Control and hand hygiene, Patient Safety
			4	Health care staff in the health facility know the signs of newborn sepsis and how to treat it, according to WHO guidelines. (84.29)	Input	E19.1	E19.1-Facility staff adheres to protocol for assessment of condition of mother and baby and providing adequate postpartum care.	E19.1.2	E19.1.2-Looks for signs of infection in mother and baby
			1	The proportion of all newborns in the health facility with signs of infection who received injectable antibiotics. (86.94)	Output/Process	Not Covered	Not Covered	Not Covered	Not Covered
			2	The proportion of all newborns of mothers with signs of infection in the health facility who received injectable antibiotics. (77.53)	Output/Process	Not Covered	Not Covered	Not Covered	Not Covered
			1	The proportion of newborns treated for sepsis in the health facility who died (case fatality rate) *. (89.32)	Outcome	H3.1	H3.1-Facility measures Clinical Care & Safety Indicators on monthly basis	H3.1.8	H3.1.8-No. of cases of Neonatal Sepsis
			2	The proportion of all neonatal deaths in the health facility that were due to sepsis. (86.96)	Outcome	H3.1	H3.1-Facility measures Clinical Care & Safety Indicators on monthly basis	H3.1.8	H3.1.8-No. of cases of Neonatal Sepsis
			3	The proportion of all severe neonatal morbidity in the health facility that was due to neonatal sepsis. (77.53)	Outcome	H3.1	H3.1-Facility measures Clinical Care & Safety Indicators on monthly basis	H3.1.8	H3.1.8-No. of cases of Neonatal Sepsis
	1.8	All women and newborns receive care according to standard precautions for preventing hospital-acquired infections.	1	The health facility has a reliable water source on site and soap and towels (preferably disposable) or alcohol-based hand rub for hand hygiene*. (94.27)	Input	D5.1, F2.1	D5.1-The facility has adequate arrangement storage and supply for portable water in all functional areas., F2.1-Hand washing facilities are provided at point of use.	D5.1.1, F2.1.1, F2.1.2, F2.1.3, F2.1.4	D5.1.1-Availability of 24x7 running and portable water., F2.1.1-Availability of hand washing with running Water Facility at Point of Use., F2.1.2-Availability of antiseptic soap with soap dish/ liquid antiseptic with dispenser., F2.1.3-Display of Hand washing Instruction at Point of Use., F2.1.4-Handwashing station is as per specification.
			2	The health facility ensures safe handling, storage and final disposal of infectious waste*. (94.08)	Input	F6.1, F6.3	F6.1-The facility Ensures segregation of Bio Medical Waste as per guidelines and 'on-site' management of waste is carried out as per guidelines., F6.3-The facility ensures transportation and disposal of waste as per guidelines.	F6.1.1, F6.1.2, F6.1.3, F6.1.4, F6.3.1	F6.1.1-Availability of colour coded bins & Plastic bags at point of waste generation., F6.1.2-Segregation of Anatomical and soiled waste in Yellow Bin., F6.1.3-Segregation of infected plastic waste in red bin., F6.1.4-Display of work instructions for segregation and handling of Biomedical waste., F6.3.1-Check bins are not overfilled
			3	The health facility ensures safe handling, storage (puncture resistant) and final disposal of sharps waste*. (93.36)	Input	F6.2	F6.2-Facility ensures management of sharps as per guidelines	F6.2.1, F6.2.2, F6.2.3	F6.2.1-Availability of functional needle cutters & puncture proof box., F6.2.2-Availability of post exposure prophylaxis & Protcols., F6.2.3-Glass sharps are disposed in Blue coded Card box.
			4	The health facility has appropriate sterilizing facilities and disinfectants for instruments. (92.99)	Input	F4.2	F4.2-The facility ensures standard practices and materials for disinfection and sterilization of instruments and equipment	F4.2.1, F4.2.2, F4.2.3	F4.2.1-Equipment and instruments are sterilized after each use as per requirement., F4.2.2-Autoclaving of delivery kits is done as per protocols., F4.2.3-There is a procedure to ensure the traceability of sterilized packs & their storage
			5	The health facility has a functioning incinerator or other appropriate method for treatment of infectious waste and used instruments. (92.56)	Input	F6.3	F6.3-Facility ensures transportation and disposal of waste as per guidelines	F6.3.2	F6.3.2-Disinfection of liquid waste before disposal
			6	The health facility has written, up-to-date guidelines for standard infection control and precautions for transmission. (92.35)	Input	F1.5	F1.5-Facility has established procedures for regular monitoring of infection control practices.,	F1.5.1	F1.5.1-Regular monitoring of infection control practices
			7	Health care staff in the childbirth and neonatal areas of the maternity unit receive training in standard infection control and precautions for transmission at least once every 12 months. (87.27)	Input	C7.9, C7.10	C7.9-The Staff is provided training as per defined core competencies and training plan., C7.10-There is established procedure for utilization of skills gained thought trainings by on -job supportive supervision	C7.9.2, C7.10.1	C7.9.2-Biomedical Waste Management& Infection control and hand hygiene ,Patient safety., C7.10.1-Labour room staff is provided refresher training
			1	The percentage of health care staff in the health facility who clean their hands correctly as per the WHO “5 moments for hand hygiene” audit tool. (87.78)	Output/Process	F2.2	F2.2-Staff is trained and adhere to standard hand washing practices	F2.2.4	F2.2.4-Staff aware of when to hand wash
			2	The proportion of newborns with suspected severe bacterial infection who received appropriate antibiotic therapy. (84.76)	Output/Process	Not Covered	Not Covered	Not Covered	Not Covered
			3	Safe management of health care waste, from the point of generation to the point of disposal. (82.73)	Output/Process	F6.1, F6.3	F6.1-The facility Ensures segregation of Bio Medical Waste as per guidelines and 'on-site' management of waste is carried out as per guidelines., F6.3-The facility ensures transportation and disposal of waste as per guidelines.	F6.1.1, F6.1.2, F6.1.3, F6.1.4, F6.3.1	F6.1.1-Availability of colour coded bins & Plastic bags at point of waste generation., F6.1.2-Segregation of Anatomical and soiled waste in Yellow Bin., F6.1.3-Segregation of infected plastic waste in red bin., F6.1.4-Display of work instructions for segregation and handling of Biomedical waste., F6.3.1-Check bins are not overfilled
			4	The percentage of staff members in the health facility who meet biosafety standards when administering parenteral drugs. (81.85)	Output/Process	F3.2	F3.2-Staff is adhere to standard personal protection practices	F3.2.2, F3.2.3	F3.2.2- Compliance to correct method of wearing and removing the gloves., F3.2.3-Compliance to standard technique of wearing and removing of gown
			1	The proportion of all women who gave birth in the health facility who had a severe systemic infection or sepsis in the postnatal period, including at readmission after delivery in the facility. (81.41)	Outcome	Not Covered	Not Covered	Not Covered	Not Covered
			2	The proportion of all women who gave birth in the health facility who had proven hospital-acquired infections. (78.43)	Outcome	F1.3	F1.3-Facility measures hospital associated infection rates.,	F1.3.1	F1.3.1-There is procedure to report cases of Hospital acquired infection
			3	The proportion of all neonates born in the health facility who had hospital-acquired infections. (78.00)	Outcome	F1.3	F1.3-Facility measures hospital associated infection rates.,	F1.3.1	F1.3.1-There is procedure to report cases of Hospital acquired infection
	1.9	No woman or newborn is subjected to unnecessary or harmful practices during labour, childbirth and the early postnatal period.	1	The health facility has written, up-to-date guidance on harmful practices and unnecessary interventions during labour, childbirth and the early postnatal period*. (89.03)	Input	G4.2	G4.2-Standard Operating Procedures adequately describes process and procedures	G4.2.2	G4.2.2-Department has documented procedure for safety & risk management
			2	The health facility does not display infant formula or bottles and teats, including on posters or placards*. (88.98)	Input	Not Covered	Not Covered	Not Covered	Not Covered
			3	The health facility does not give newborns food or drink other than breast milk, unless medically indicated, and does not give pacifiers (also called “dummies” or “soothers”) to breastfeeding babies. (85.13)	Input	Not Covered	Not Covered	Not Covered	Not Covered
			4	Health care staff in the facility receive in-service training and regular refresher sessions on harmful practices and unnecessary interventions at least once every 12 months. (83.00)	Input	C7.9, C7.10	C7.9-The Staff is provided training as per defined core competencies and training plan., C7.10-There is established procedure for utilization of skills gained thought trainings by on -job supportive supervision	C7.9.2, C7.10.1	C7.9.2-Biomedical Waste Management& Infection control and hand hygiene ,Patient safety., C7.10.1-Labour room staff is provided refresher training
			5	The health facility does not promote infant formula on the wards, and samples are not distributed to mothers or staff. (82.93)	Input	Not Covered	Not Covered	Not Covered	Not Covered
			6	Health-care staff in the health facility receive monthly supportive supervision and mentoring on harmful practices and unnecessary interventions. (75.38)	Input	Part of Dakshta- C 7.1,7.2 and 7.10	C7.1-Criteria for Competence assessment are defined for clinical and Para clinical staff., C7.2-Competence assessment of Clinical and Para clinical staff is done on predefined criteria at least once in a year C7.10-There is established procedure for utilization of skills gained thought trainings by on -job supportive supervision	C7.1.1, C7.2.1, C7.10.1	C7.1.1-Check parameters for assessing skills and proficiency of clinical staff has been defined., C7.2.1-Check for competence assessment is done at least once in a year., C7.10.1-Labour room staff is provided refresher training
			1	The proportion of all uncomplicated, spontaneous vaginal births in the health facility in which an episiotomy was performed*. (86.01)	Output/Process	E18.1	E18.1-Facility staff adheres to standard procedures for management of second stage of labour.	E18.1.4	E18.1.4-Check no unneccessary episiotomy performed
			2	The proportion of women undergoing caesarean section in the health facility according to Robson classification groups. (83.2)	Output/Process	Not Covered	Not Covered	Not Covered	Not Covered
			3	The proportion of all women who gave birth in the health facility who received augmentation of labour with no indication of delay in progress of labour. (80.01)	Output/Process	E18.1	E18.1-Facility staff adheres to standard procedures for management of second stage of labour.	E18.1.5	E18.1.5-Unnecessary augmentation and induction of labour is not done using uterotonics
			4	The proportion of all babies born in the health facility who received early bathing and removal of the vernix within 6 h of birth. (79.30)	Output/Process	Not Covered	Not Covered	Not Covered	Not Covered
			5	The proportion of all women who gave birth in the health facility who received routine pubic or perineal shaving before a vaginal birth. (77.59)	Output/Process	E15.2, F2.3	E15.2-Facility has established procedures for Preoperative care., F2.3-The facility ensures standard practices and materials for antisepsis	E15.2.5., F2.3.2	E15.2.5-No shaving of the surgical site., F2.3.2-Check Shaving is not done during part preparation/delivery cases
			6	The proportion of all babies born through clear amniotic fluid in the health facility who received routine suctioning. (77.35)	Output/Process	Not Covered	Not Covered	Not Covered	Not Covered
			7	The proportion of all women who gave birth in the health facility who received routine enemas at any time before vaginal birth. (76.02)	Output/Process	Not Covered	Not Covered	Not Covered	Not Covered
Standard 2 The health information system enables use of data to ensure early, appropriate action to improve the care of every woman and newborn.	2.1	Every woman and newborn has a complete, accurate, standardized medical record during labour, childbirth and the early postnatal period.	1	The health facility has registers, data collection forms, clinical and observation charts in place at all time for routine recording and monitoring of all care processes for women and newborns*. (90.34)	Input	E8.5., E8.6	E8.5-Adequate form and formats are available at point of use., E8.6-Register/records are maintained as per guidelines	E8.5.1., E8.6.1, E8.6.2	E8.5.1- Standard Formats are available., E8.6.1-Registers and records are maintained as per guidelines., E8.6.2-All register/records are identified and numbered
			2	The health facility has a birth and death registration system in place that is linked to the national vital registration system at all times*. (89.44)	Input	Not Covered	Not Covered	Not Covered	Not Covered
			3	The health facility has a system for classifying diseases and birth outcomes, including death, which is aligned with the ICD. (86.33)	Input	Not Covered	Not Covered	Not Covered	Not Covered
			1	The proportion of all newborns currently in the health facility who have a patient identifier and individual clinical medical record*. (89.15)	Output/Process	E4.1	E4.1-Procedure for identification of patients is established at the facility	E4.1.1	E4.1.1-There is a process for ensuring the identification before any clinical procedure
			2	The proportion of all newborns discharged from the health facility within the past 24 h who had an accurately completed record of processes of care, treatments, outcomes and diagnoses (with ICD code). (83.28)	Output/Process	E8.4	E8.4-Procedures performed are written on patients records	E8.4.1, E8.4.2	E8.4.1-Delivery note is adequate., E8.4.2-Baby note is adequate
			3	The proportion of all women discharged postpartum within the past 24 h who had an accurately completed record of processes of care, treatments, outcomes and diagnoses (with ICD code). (82.88)	Output/Process	E8.4	E8.4-Procedures performed are written on patients records	E8.4.1, E8.4.2	E8.4.1-Delivery note is adequate., E8.4.2-Baby note is adequate
	2.2	Every health facility has a mechanism for data collection, analysis and feedback as part of its activities for monitoring and improving performance around the time of childbirth.	1	The health facility has conducted reviews of maternal and perinatal deaths and near-misses at least once a month within the past six months and has a mechanism for implementing the recommendations of reviews*. (88.20)	Input	G6.1	G6.1-The facility conducts periodic internal assessment	G6.1.3, G6.1.4	G6.1.3-Maternal Death Audits are conducted on Monthly Basis., G6.1.4eonatal Death Audits are conducted on Monthly Basis
			2	The health facility has standard operating procedures and protocols in place at all times for checking, validating and reporting data. (86.35)	Input	G4.2	G4.2-Standard Operating Procedures adequately describes process and procedures	G4.2.7, G4.2.8	G4.2.7-Department has documented procedure for quality management & improvement., G4.2.8-Department has documented procedure for data collection, analysis & use for improvement
			3	The health facility has a data system for collecting and analysing relevant indicators and can produce visual outputs and timely reporting on paper or digitally at all times. (85.74)	Input	H1.1, H2.1, H3.1, H4.1	H1.1-Facility measures productivity Indicators on monthly basis., H2.1-Facility measures efficiency Indicators on monthly basis., H3.1-Facility measures Clinical Care & Safety Indicators on monthly basis., H4.1-Facility measures Service Quality Indicators on monthly basis	H1.1.1, H1.1.2, H1.1.3, H2.1.1, H2.1.2, H2.1.3, H3.1.1, H3.1.2, H3.1.3, H3.1.4, H3.1.5, H3.1.6, H3.1.7, H3.1.8, H3.1.9, H3.1.10, H3.1.11, H3.1.12, H4.1.1, H4.1.2	H1.1.1-Percentage of deliveries conducted at night ., H1.1.2-Percentage of complicated cases managed., H1.1.3-% PPIUCD inserted against total number of normal delivery., H2.1.1-Percentage of cases referred to OT., H2.1.2-% of newborns required resuscitation out of total live births., H2.1.3-No of drugs stock out in the month., H3.1.1-Percentage of deliveries conducted using real time partograph .…
			4	Managers and health care workers in the health facility met at least once a month within the past six months to review process and outcome data. (85.12)	Input	G4.2	G4.2-Standard Operating Procedures adequately describes process and procedures	G4.2.8	G4.2.8- Depatment has documented proceducre for data collection, analysis & use for improvement.
			5	Managers and health care workers in the health facility used the recommendations in reviews of data for decision-making and for mentoring improved performance within the past six months. (80.10)	Input	G6.3, G6.4, G6.5	G6.3-The facility ensures non compliances are enumerated and recorded adequately., G6.4-Action plan is made on the gaps found in the assessment / audit process., G6.5-Planned actions are implemented through Quality improvement cycle (PDCA)	G6.3.1, G6.4.1, G6.5.1	G6.3.1-Non Compliance are enumerated and recorded., G6.4.1-Action plan prepared., G6.5.1-Check correction & corrective actions are taken
			1	The proportion of all perinatal deaths occurring in the health facility that were reviewed with standard audit tools*. (90.26)	Output/Process	Not Covered	Not Covered	Not Covered	Not Covered
			2	The proportion of all maternal deaths and near-misses occurring in the health facility that were reviewed with standard audit tools*. (88.24)	Output/Process	G6.1	G6.1-The facility conducts periodic internal assessment	G6.1.3	G6.1.3-Maternal Death Audits are conducted on Monthly Basis.
			3	The proportion of all maternal deaths and near-misses occurring in the health facility that were notified. (86.84)	Output/Process	G6.1	G6.1-The facility conducts periodic internal assessment	G6.1.3	G6.1.3-Maternal Death Audits are conducted on Monthly Basis.
			1	Data are collected routinely in the health facility during labour, childbirth and the postnatal period and used regularly to make decisions on quality improvement. (83.08)	Outcome	G6.5	G6.5-Planned actions are implemented through Quality improvement cycle (PDCA)	G6.5.1	G6.5.1-Check correction & corrective actions are taken
			2	The proportion of all recommendations in perinatal death reviews at the health facility that have been fully implemented. (81.51)	Outcome	Covered in LaQshay Labor Room Quality Inprovement Initiative (2017) Annexure 'C' S No.2 - "Facility has set Quality Team at facility level and Quality circles in Labor Room & Maternity OTs"	Covered in LaQshay Labor Room Quality Inprovement Initiative (2017) Annexure 'C' S No.2 - "Facility has set Quality Team at facility level and Quality circles in Labor Room & Maternity OTs"	Covered in LaQshay Labor Room Quality Inprovement Initiative (2017) Annexure 'C' S No.2 - "Facility has set Quality Team at facility level and Quality circles in Labor Room & Maternity OTs"	Covered in LaQshay Labor Room Quality Inprovement Initiative (2017) Annexure 'C' S No.2 - "Facility has set Quality Team at facility level and Quality circles in Labor Room & Maternity OTs"
			3	The proportion of all recommendations in maternal death reviews at the health facility that have been fully implemented. (81.37)	Outcome	Covered in LaQshay Labor Room Quality Inprovement Initiative (2017) Annexure 'C' S No.19 - "Faculty Conducts Maternal death, Neonatal death and near-miss on monthly basis."	Covered in LaQshay Labor Room Quality Inprovement Initiative (2017) Annexure 'C' S No.19 - "Faculty Conducts Maternal death, Neonatal death and near-miss on monthly basis."	Covered in LaQshay Labor Room Quality Inprovement Initiative (2017) Annexure 'C' S No.19 - "Faculty Conducts Maternal death, Neonatal death and near-miss on monthly basis."	Covered in LaQshay Labor Room Quality Inprovement Initiative (2017) Annexure 'C' S No.19 - "Faculty Conducts Maternal death, Neonatal death and near-miss on monthly basis."
Standard 3 : Every woman and newborn with condition(s) that cannot be dealt with effectively with the available resources is appropriately referred.	3.1	Every woman and newborn is appropriately assessed on admission, during labour and in the early postnatal period to determine whether referral is required, and the decision to refer is made without delay.	1	The health facility has written, up-to-date clinical protocols and guidelines for the identification, management (including pre-referral care) and referral of women with complications related to pregnancy and childbirth and in newborns*. (89.94)	Input	G4.2., G4.4	G4.2-Standard Operating Procedures adequately describes process and procedures., G4.4-Work instructions are displayed at Point of use	G4.2.4., G4.4.1, G4.4.2	G4.2.4-Department has documented procedure for general patient care processes., G4.4.1-clinical protocols for Intrapartum care and Management of obstetric emergency are Displayed., G4.4.2-Clinical protocols on Newborn Care are displayed
			2	The health facility is equipped with appropriate medicines and medical supplies for stabilization and pre-referral treatment for referred women and newborns*. (89.20)	Input	C5.1	C5.1-The departments have availability of adequate drugs at point of use	C5.1.1, C5.1.2, C5.1.3, C5.1.4, C5.1.5	C5.1.1-Availability of uterotonic Drugs., C5.1.2-Availability of Anti-infective Drugs., C5.1.3-Availability of Antihypertensive , analgesic and antipyretic and Anesthetic drugs., C5.1.4-Availability of IV Fluids., C5.1.5-Availability of Vitamins
			3	Health care staff in the maternity unit receive in-service training and regular refresher sessions in referral protocols and guidelines at least once every 12 months*. (85.33)	Input	C7.10	C7.10-There is established procedure for utilization of skills gained thought trainings by on -job supportive supervision	C7.10.1	C7.10.1-Labour room staff is provided refresher training
			1	The proportion of women and newborns seen in the health facility in the past three months who fulfilled the facility’s criteria for referral who were actually referred. (81.79)	Output/Process	E3.2	E3.2-The facility provides appropriate referral linkages to the patients/Services for transfer to other/higher facilities to assure the continuity of care.	E3.2.1	E3.2.1-Reason for referral is clearly stated and referral is authorized competent person (Gynaecologist or Medical Officer on duty)
			2	The proportion of all pregnant or postpartum women who could not be managed at the health facility who were transferred to a higher-level facility for childbirth or further management without delay, accompanied by a health care professional and a completed standardized referral note. (81.47)	Output/Process	E3.2	E3.2-The facility provides appropriate referral linkages to the patients/Services for transfer to other/higher facilities to assure the continuity of care.	E3.2.4, E3.2.5	E3.2.4-Patient referred with referral slip., E3.2.5-Referral vehicle is being arranged
			3	The proportion of all sick, preterm or small newborns who could not be managed at the health facility who were transferred to an appropriate level of care within 1 h of a decision, accompanied by a health care professional and a completed standardized referral note. (79.90)	Output/Process	E3.2	E3.2-The facility provides appropriate referral linkages to the patients/Services for transfer to other/higher facilities to assure the continuity of care.	E3.2.4, E3.2.6	E3.2.4- Patient referred with referral slip., E3.2.6- Referral checklist & Referral In/Out register is maintained all referral cases
			1	The proportion of all women admitted to the labour ward who reported receiving immediate attention on arrival at the health facility. (82.83)	Outcome	E2.1	E2.1-There is established procedure for initial assessment of patients	E2.1.1	E2.1.1-Rapid Initial assessment of Pregnant Women to identify complication and Prioritize care
	3.2	For every woman and newborn who requires referral, the referral follows a pre-established plan that can be implemented without delay at any time.	1	The health facility has ready access to a functioning ambulance or other vehicle for emergency transport of women and newborns to referral facilities*. (90.35)	Input	E3.2	E3.2-The facility provides appropriate referral linkages to the patients/Services for transfer to other/higher facilities to assure the continuity of care.	E3.2.5	E3.2.5-Referral vehicle is being arranged
			2	There is an up-to-date list of network facilities in the same geographical area that provide referral care for women and children*. (89.20)	Input	E3.2	E3.2-The facility provides appropriate referral linkages to the patients/Services for transfer to other/higher facilities to assure the continuity of care.	E3.2.2	E3.2.2-Essential information regarding referral facilities are available at labour room
			3	The health facility has local arrangements to ensure that women and newborns who cannot be managed at the health facility are referred to an appropriate level of care without delay, 24 h a day, 7 days a week. (87.11)	Input	E3.2	E3.2-The facility provides appropriate referral linkages to the patients/Services for transfer to other/higher facilities to assure the continuity of care.	E3.2.5	E3.2.5-Referral vehicle is being arranged
			1	The proportion of all newborns who died before or during transfer to a higher-level facility for further management*. (87.74)	Output/Process	E3.2	E3.2-The facility provides appropriate referral linkages to the patients/Services for transfer to other/higher facilities to assure the continuity of care.	E3.2.7	E3.2.7-Follow-up of referral cases is done
			2	The proportion of all pregnant or postpartum women who died before or during transfer to a higher- level facility for childbirth for further management. (87.04)	Output/Process	E3.2	E3.2-The facility provides appropriate referral linkages to the patients/Services for transfer to other/higher facilities to assure the continuity of care.	E3.2.7	E3.2.7-Follow-up of referral cases is done
			3	The proportion of pregnant and postpartum women and newborns who were referred without appropriate emergency transport. (75.62)	Output/Process	E3.2	E3.2-The facility provides appropriate referral linkages to the patients/Services for transfer to other/higher facilities to assure the continuity of care.	E3.2.4, E3.2.5	E3.2.4-Patient referred with referral slip., E3.2.5-Referral vehicle is being arranged
			4	The proportion of all women referred from the health facility who contributed financially to communication or to transport. (68.93)	Output/Process	B5.1	B5.1-The facility provides cashless services to pregnant women, mothers and neonates as per prevalent government schemes	B5.1.1	B5.1.1-Check all services including drugs, consumables, diagnostics and blood are free of cost in labour room
			1	The proportion of all women referred from the health facility who completed their referral. (80.97)	Outcome	E3.2	E3.2-The facility provides appropriate referral linkages to the patients/Services for transfer to other/higher facilities to assure the continuity of care.	E3.2.7	E3.2.7-Follow-up of referral cases is done
			2	The proportion of all newborns referred from the health facility who completed their referral. (80.95)	Outcome	E3.2	E3.2-The facility provides appropriate referral linkages to the patients/Services for transfer to other/higher facilities to assure the continuity of care.	E3.2.7	E3.2.7-Follow-up of referral cases is done
			3	The proportion of newborns referred from the facility who reached the referral facility without hypothermia. (76.34)	Outcome	Not Covered	Not Covered	Not Covered	Not Covered
	3.3	For every woman and newborn referred within or between health facilities, there is appropriate information exchange and feedback to relevant health care staff.	1	The health facility has a standardized referral form to document relevant demographic and clinical information, which includes clinical findings, diagnosis, pre-referral interventions or treatment given and reason for referral*. (89.13)	Input	E8.5., E8.6	E8.5-Adequate form and formats are available at point of use., E8.6-Register/records are maintained as per guidelines	E8.5.1., E8.6.1, E8.6.2	E8.5.1- Standard Formats are available., E8.6.1-Registers and records are maintained as per guidelines., E8.6.2-All register/records are identified and numbered
			2	The health facility has reliable communication methods, including a mobile phone, land line or radio, which is functioning at all times, for referrals and consultation on complicated cases*. (87.14)	Input	E3.2	E3.2-The facility provides appropriate referral linkages to the patients/Services for transfer to other/higher facilities to assure the continuity of care.	E3.2.3	E3.2.3-Advance communication regarding the patient's condition is shared with the higher center
			3	Evidence that the health facility has formal agreements, communication arrangements and a feedback system with referral centre(s) *. (85.55)	Input	E3.2	E3.2-The facility provides appropriate referral linkages to the patients/Services for transfer to other/higher facilities to assure the continuity of care.	E3.2.7	E3.2.7-Follow-up of referral cases is done
			1	The proportion of all referred women seen at the referring facility for whom there was complete counter-referral feedback information. (80.65)	Output/Process	E3.2	E3.2-The facility provides appropriate referral linkages to the patients/Services for transfer to other/higher facilities to assure the continuity of care.	E3.2.6	E3.2.6- Referral checklist & Referral in/ Out register is maintained all referred cases
			2	The proportion of all referred newborns seen at the referring facility for whom there was complete counter-referral feedback information. (80.12)	Output/Process	E3.2	E3.2-The facility provides appropriate referral linkages to the patients/Services for transfer to other/higher facilities to assure the continuity of care.	E3.2.7	E3.2.7-Follow-up of referral cases is done
			3	The proportion of all referred women and newborns seen at the referring facility who received timely care at the referral facility. (79.57)	Output/Process	E3.2	E3.2-The facility provides appropriate referral linkages to the patients/Services for transfer to other/higher facilities to assure the continuity of care.	E3.2.7	E3.2.7-Follow-up of referral cases is done
Standard 4 Communication with women and their families is effective and responds to their needs and preferences.	4.1	All women and their families receive information about the care and have effective interactions with staff.	1	Easily understood health education materials, in an accessible written or pictorial format, are available in the languages of the communities served by the health facility*. (91.01)	Input	B1.5, B1.6	B1.5-Patients & visitors are sensitised and educated through appropriate IEC / BCC approaches., B1.6-Information is available in local language and easy to understand	B1.5.1, B1.6.1	B1.5.1-IEC Material is displayed., B1.6.1-Signage's and information are available in local language
			2	Health care staff in the maternity unit are oriented and receive in-service training at least once every 12 months to improve their interpersonal communication and counselling skills and cultural competence*. (85.74)	Input	C7.9	C7.9-The Staff is provided training as per defined core competencies and training plan	C7.9.4	C7.9.4-Training on Respectful Maternal Care
			3	The health facility has a written, up-to-date policy that outlines clear goals, operational plans and monitoring mechanisms to promote the interpersonal communication and counselling skills of health care staff. (84.69)	Input	Not Covered	Not Covered	Not Covered	Not Covered
			4	Health care staff in the maternity unit receive supportive supervision in interpersonal communication, counselling and cultural competence every three months. (80.12)	Input	Not Covered	Not Covered	Not Covered	Not Covered
			1	The proportion of all women discharged from the labour and childbirth area of the facility who received written and verbal information and counselling on the following elements before discharge: nutrition and hygiene, birth spacing and family planning, exclusive breastfeeding and maintaining lactation, keeping their baby warm and clean, communication and play with the baby, danger signs for the m…	Output/Process	E19.2	E19.2-Facility staff adheres to protocol for counselling on danger signs, post-partum family planning and exclusive breast feeding	E19.2.1	E19.2.1-Staff counsels mother on vital issues
			2	The proportion of all women who gave birth in the health facility who reported that they were given the opportunity to discuss their concerns and preferences. (82.79)	Output/Process	Not Covered	Not Covered	Not Covered	Not Covered
			3	The proportion of health care staff in the health facility who demonstrated the following skills: active listening, asking questions, responding to questions, verifying the understanding of women and their families and supporting women in problem-solving. (76.67)	Output/Process	B4.4	B4.4-Information about the treatment is shared with patients or attendants, regularly	B4.4.1	B4.4.1-Labour room has system in place to involve patient's relative in decision making about pregnant women treatment
			1	The proportion of all women who gave birth in the health facility who felt they were adequately informed by the care provider(s) about the examinations, actions and decisions taken for their care. (83.58)	Outcome	B4.4	B4.4-Information about the treatment is shared with patients or attendants, regularly	B4.4.1	B4.4.1-Labour room has system in place to involve patient's relative in decision making about pregnant women treatment
			2	The proportion of all women who gave birth in the health facility who reported that their needs and preferences were taken into account during labour, childbirth and postnatal care. (80.67)	Outcome	Not Covered	Not Covered	Not Covered	Not Covered
			3	The proportion of all women who gave birth in the health facility who expressed satisfaction with the health services. (80.66)	Outcome	G2.1, H4.1	G2.1-Patient satisfaction surveys are conducted at periodic intervals., H4.1-Facility measures Service Quality Indicators on monthly basis	G2.1.1., H4.1.2	G2.1.1-Client satisfaction survey done on monthly basis., H4.1.2-Client Satisfaction Score
			4	The proportion of all women who gave birth in the health facility who reported that they were satisfied with the health education and information they received from care providers. (76.25)	Outcome	G2.1, H4.1	G2.1-Patient satisfaction surveys are conducted at periodic intervals., H4.1-Facility measures Service Quality Indicators on monthly basis	G2.1.1., H4.1.2	G2.1.1-Client satisfaction survey done on monthly basis., H4.1.2-Client Satisfaction Score
	4.2	All women and their families experience coordinated care, with clear, accurate information exchange between relevant health and social care professionals.	1	The health facility has a standard form for clinical progress notes and monitoring events during labour (partograph), birth and after birth to facilitate written hand-over*. (91.75)	Input	E8.5, E8.6	E8.5-Adequate form and formats are available at point of use., E8.6-Register/records are maintained as per guidelines	E8.5.1., E8.6.1, E8.6.2	E8.5.1- Standard Formats are available., E8.6.1-Registers and records are maintained as per guidelines., E8.6.2-All register/records are identified and numbered
			2	The health facility has written, up-to-date protocols for verbal and written hand-over of women and newborns at shift changes, during intra-facility transfer, on referral to other facilities and at discharge*. (89.14)	Input	E4.3	E4.3- There is established procedure of patient hand over, whenever staff duty change happens	E4.3.1	E4.3.1-Patient hand over is given during the change in the shift
			3	Health-care staff in the maternity unit are oriented and receive in-service training and regular refresher sessions at least once every 12 months in the clinical hand-over policy and communication of important information for hand-over, referral or discharge. (81.53)	Input	C7.9	C7.9-The Staff is provided training as per defined core competencies and training plan	C7.9.1	C7.9.1-Navjat Shishu Surkasha Karyakarm (NSSK) training & Skilled birth Attendant (SBA)
			4	The health facility has a functioning, reliable communication system for information exchange among relevant service providers. (78.26)	Input	C1.5	C1.5-The facility has infrastructure for intramural and extramural communication	C1.5.1	C1.5.1-Availability of functional telephone and Intercom Services
			1	The proportion of women attended during labour and childbirth for whom a partograph has been completed. (81.87)	Output/Process	E8.1., H3.1	E8.1-All the assessments, re-assessment and investigations are recorded and updated., H3.1-Facility measures Clinical Care & Safety Indicators on monthly basis	E8.1.1., H3.1.1	E8.1.1-Progress of labour is recorded., H3.1.1-Percentage of deliveries conducted using real time partograph
			2	The proportion of all women who gave birth in the health facility who reported that health care staff introduced themselves and showed good knowledge of the women’s history and the care that had been given to date. (73.47)	Output/Process	E4.3	E4.3- There is established procedure of patient hand over, whenever staff duty change happens	E4.3.1., E4.3.2	E4.3.1-Patient hand over is given during the change in the shift., E4.3.2-Hand over is given bed side
			1	The proportion of all women who gave birth in the health facility who expressed satisfaction with the health services*. (83.53)	Outcome	G2.1, H4.1	G2.1-Patient satisfaction surveys are conducted at periodic intervals., H4.1-Facility measures Service Quality Indicators on monthly basis	G2.1.1., H4.1.2	G2.1.1-Client satisfaction survey done on monthly basis., H4.1.2-Client Satisfaction Score
			2	The proportion of health care staff, by cadre, and social professionals who were satisfied with the communication during clinical hand-over among members of the health care team in the health facility. (68.98)	Outcome	G2.1, H4.1	G2.1-Patient satisfaction surveys are conducted at periodic intervals., H4.1-Facility measures Service Quality Indicators on monthly basis	G2.1.1., H4.1.2	G2.1.1-Client satisfaction survey done on monthly basis., H4.1.2-Client Satisfaction Score
Standard 5 Women and newborns receive care with respect and preservation of their dignity.	5.1	All women and newborns have privacy around the time of labour and childbirth, and their confidentiality is respected.	3	The physical environment of the health facility allows privacy and the provision of respectful, confidential care, including the availability of curtains, screens, partitions and sufficient bed capacity*. (94.80)	Input	B3.1	B3.1-Adequate visual privacy is provided at every point of care	B3.1.1, B3.1.2, B3.1.3	B3.1.1-Availability of screen/ partition at delivery tables., B3.1.2-Curtains / frosted glass have been provided at windows., B3.1.3-No two women are treated on common bed/ Delivery Table
			4	The health facility has written, up-to-date protocols to ensure privacy and confidentiality for all women and newborns in all aspects of care*. (89.27)	Input	B3.2, B3.4	B3.2-Confidentiality of patients records and clinical information is maintained., B3.4-F61 The facility ensures privacy and confidentiality to every patient, especially of those conditions having social stigma, and also safeguards vulnerable groups	B3.2.1, B3.4.1	B3.2.1-Patient Records are kept at secure place beyond access to general staff/visitors., B3.4.1-Pregnant women is not left unattended or ignored during care in the OT
			5	The health facility has accountability mechanisms for redress in the event of violations of privacy, confidentiality or consent. (85.16)	Input	G4.2	G4.2-Standard Operating Procedures adequately describes process and procedures	G4.2.1	G4.2.1 Department has documnented procedure for ensuring patient rights including consent, privacy, cofidentiality & entitlement.
			1	The proportion of procedures in the health facility that require written consent for which there is an associated record of the woman’s consent*. (86.90)	Output/Process	B4.1	B4.1-There is established procedures for taking informed consent before treatment and procedures	B4.1.1	B4.1.1-Consent is taken for surgical procedures.
			2	The proportion of all women undergoing examinations or procedures in the health facility who reported that their permission was sought before the examination or procedures were performed. (84.41)	Output/Process	B3.3	B3.3-The facility ensures the behavior of staff is dignified and respectful, while delivering the services	B3.3.4	B3.3.4-Pregnant women is explicitly informed before examination and procedures
			1	The proportion of all women who gave birth in the health facility who were satisfied with the degree of privacy during their stay in the labour and childbirth areas. (85.63)	Outcome	G2.1, H4.1	G2.1-Patient satisfaction surveys are conducted at periodic intervals., H4.1-Facility measures Service Quality Indicators on monthly basis	G2.1.1., H4.1.2	G2.1.1-Client satisfaction survey done on monthly basis., H4.1.2-Client Satisfaction Score
			2	The proportion of all women examined and treated in the health facility who expressed satisfaction with the degree of privacy during examinations and treatment. (85.48)	Outcome	G2.1, H4.1	G2.1-Patient satisfaction surveys are conducted at periodic intervals., H4.1-Facility measures Service Quality Indicators on monthly basis	G2.1.1., H4.1.2	G2.1.1-Client satisfaction survey done on monthly basis., H4.1.2-Client Satisfaction Score
			3	The proportion of all women who gave birth in the health facility who expressed satisfaction with the health services. (81.90)	Outcome	G2.1, H4.1	G2.1-Patient satisfaction surveys are conducted at periodic intervals., H4.1-Facility measures Service Quality Indicators on monthly basis	G2.1.1., H4.1.2	G2.1.1-Client satisfaction survey done on monthly basis., H4.1.2-Client Satisfaction Score
	5.2	No woman or newborn is subjected to mistreatment, such as physical, sexual or verbal abuse, discrimination, neglect, detainment, extortion or denial of services.	1	The health facility has written, up-to-date, zero-tolerance non-discriminatory policies with regard to mistreatment of women and newborns*. (91.19)	Input	Not Covered	Not Covered	Not Covered	Not Covered
			2	The health facility has a system whereby the mothers of small, sick newborns can be close to and nurse their babies*. (89.59)	Input	Not Covered	Not Covered	Not Covered	Not Covered
			3	The fee structures for maternity and newborn care are equitable, affordable and clearly displayed*. (89.07)	Input	B5.1	B5.1-The facility provides cashless services to pregnant women, mothers and neonates as per prevalent government schemes	B5.1.1	B5.1.1-Check all services including drugs, consumables, diagnostics and blood are free of cost in labour room
			4	The health facility has written accountability mechanisms for redress in the event of mistreatment. (88.50)	Input	Not Covered	Not Covered	Not Covered	Not Covered
			5	The health facility has a written, up-to-date policy and protocols that outline women’s and families’ right to make a complaint about the care received and has an easily accessible mechanism (e.g. a box) for handing in complaints. (88.34)	Input	G4.2	G4.2-Standard Operating Procedures adequately describes process and procedures	G4.2.7	G4.2.7-Department has documented procedure for quality management & improvement
			6	Health care staff in the maternity unit receive in-service training and supportive supervision in respecting the rights of mothers and newborns, respectful care and accountability mechanisms. Orientation is provided for new staff. (87.36)	Input	C7.9	C7.9-The Staff is provided training as per defined core competencies and training plan	C7.9.1	C7.9.1-Navjat Shishu Surkasha Karyakarm (NSSK) training & Skilled birth Attendant (SBA)
			7	The health facility policy for payment specifically precludes detention of a woman or baby for non- payment. (86.00)	Input	B5.1	B5.1-The facility provides cashless services to pregnant women, mothers and neonates as per prevalent government schemes	B5.1.1	B5.1.1-Check all services including drugs, consumables, diagnostics and blood are free of cost in labour room
			8	The health facility has a complaints box, which is easily accessible to women and their families, is periodically emptied and the contents reviewed. (77.22)	Input	G4.2	G4.2-Standard Operating Procedures adequately describes process and procedures	G4.2.7	G4.2.7-Department has documented procedure for quality management & improvement
			1	The proportion of all women who gave birth in the health facility who reported physical, verbal or sexual abuse, to themselves or their newborns, during labour or childbirth or after birth. (86.68)	Output/Process	B3.3	B3.3-The facility ensures the behavior of staff is dignified and respectful, while delivering the services	B3.3.3	B3.3.3-Care provided at labour room is free from physical abuse or harm
			2	The proportion of women who gave birth in the health facility who were satisfied that the facility met their religious and cultural needs. (78.15)	Output/Process	B2.4	B2.4 There is no discrimination on basis of social and economic status of the patients	B2.4.1	B2.4.1-Check care to prognant women is not denied or differed due to dicrimination.
			3	The proportion of women who attended the health facility who were refused care because of their inability to pay. (76.97)	Output/Process	B5.1	B5.1-The facility provides cashless services to pregnant women, mothers and neonates as per prevalent government schemes	B5.1.1	B5.1.1-Check all services including drugs, consumables, diagnostics and blood are free of cost in labour room
			4	The proportion of complaints received about respect and preservation of the dignity of women and their families. (74.37)	Output/Process	Not Covered	Not Covered	Not Covered	Not Covered
			5	The proportion of women who gave birth in the health facility who were aware of the existence and location of a complaints box. (70.90)	Output/Process	Not Covered	Not Covered	Not Covered	Not Covered
			1	The proportion of all women who gave birth in the health facility who expressed satisfaction with the health services. (85.93)	Outcome	G2.1, H4.1	G2.1-Patient satisfaction surveys are conducted at periodic intervals., H4.1-Facility measures Service Quality Indicators on monthly basis	G2.1.1., H4.1.2	G2.1.1-Client satisfaction survey done on monthly basis., H4.1.2-Client Satisfaction Score
			2	The proportion of all women who gave birth in the health facility who reported having been treated with respect and their dignity preserved. (84.13)	Outcome	Not Covered	Not Covered	Not Covered	Not Covered
			3	The proportion of all women in the health facility who made a complaint whose complaints were acted upon without repercussions. (72.82)	Outcome	Not Covered	Not Covered	Not Covered	Not Covered
	5.3	All women can make informed choices about the services they receive, and the reasons for interventions or outcomes are clearly explained.	1	The health facility has a written, up-to-date policy for obtaining informed consent from women before examinations and procedures*. (90.98)	Input	B4.1	B4.1-There is established procedures for taking informed consent before treatment and procedures	B4.1.1	B4.1.1-Consent is taken for surgical procedures.
			2	The health facility has a standard informed consent form that helps health care staff to provide easily understandable information to women in order to obtain their fully informed consent*. (90.39)	Input	G4.2	G4.2-Standard Operating Procedures adequately describes process and procedures	G4.2.1	G4.2.1-Department has documented procedure for ensuring patients rights including consent, privacy, confidentiality & entitlement
			3	Health care staff in the health facility receive in-service training and supportive supervision in effective informed consent procedures and in women’s right to choose care at childbirth. Orientation is provided for new staff*. (87.51)	Input	G4.2.	G4.2-Standard Operating Procedures adequately describes process and procedures.	G4.2.1.	G4.2.1-Department has documented procedure for ensuring patients rights including consent, privacy, confidentiality & entitlement
			4	The health facility has written accountability mechanisms for redress in the event that women are denied informed choice, and the mechanism is displayed. (81.41)	Input	G4.2.	G4.2-Standard Operating Procedures adequately describes process and procedures	G4.2.1.	G4.2.1-Department has documented procedure for ensuring patients rights including consent, privacy, confidentiality & entitlement
			1	The proportion of procedures in the health facility that require written consent for which there is an associated record of consent signed by the woman or a family member. (84.32)	Output/Process	B4.1	B4.1-There is established procedures for taking informed consent before treatment and procedures	B4.1.1	B4.1.1-Consent is taken for surgical procedures.
			2	The proportion of all women who gave birth in the health facility who felt adequately informed by health care staff regarding decisions taken about their care. (80.82)	Output/Process	B3.3., B4.4	B3.3-The facility ensures the behavior of staff is dignified and respectful, while delivering the services., B4.4-Information about the treatment is shared with patients or attendants, regularly	B3.3.4., B4.4.1	B3.3.4-Pregnant women is explicitly informed before examination and procedures., B4.4.1-Labour room has system in place to involve patient's relative in decision making about pregnant women treatment
			3	The proportion of women who received care in the health facility who were aware that they had the right to accept or refuse treatment. (78.55)	Output/Process	Not Covered	Not Covered	Not Covered	Not Covered
			1	The proportion of women who gave birth in the health facility by caesarean section who were aware of the reason for the caesarean section. (87.13)	Outcome	B4.4	B4.4-Information about the treatment is shared with patients or attendants, regularly	B4.4.1	B4.4.1-Labour room has system in place to involve patient's relative in decision making about pregnant women treatment
			2	The proportion of all women who gave birth in the health facility who expressed satisfaction with the health services. (82.74)	Outcome	G2.1, H4.1	G2.1-Patient satisfaction surveys are conducted at periodic intervals., H4.1-Facility measures Service Quality Indicators on monthly basis	G2.1.1., H4.1.2	G2.1.1-Client satisfaction survey done on monthly basis., H4.1.2-Client Satisfaction Score
			3	The proportion of women who gave birth in the health facility who felt they had shared decisions about their labour, birth and postnatal care. (75.86)	Outcome	Not Covered	Not Covered	Not Covered	Not Covered
Standard 6 Every woman and her family are provided with emotional support that is sensitive to their needs and strengthens the woman’s capability.	6.1	Every woman is offered the option to experience labour and childbirth with the companion of her choice.	1	The labour and childbirth areas are organized in such a way as to allow a physical private space for the woman and her companion at the time of birth*. (91.59)	Input	B3.1	B3.1-Adequate visual privacy is provided at every point of care	B3.1.1, B3.1.2, B3.1.3	B3.1.1-Availability of screen/ partition at delivery tables, B3.1.2-Curtains / frosted glass have been provided at windows, B3.1.3-No two women are treated on common bed/ Delivery Table
			2	The health facility has a written, up-to-date protocol, which is explained to women and their families, to encourage all women to have at least one person of their choice, as culturally appropriate, with them during labour, childbirth and the immediate postnatal period*. (91.25)	Input	E18.11	E18.11-Facility ensures Physical and emotional support to the pregnant women means of birth companion of her choice	E18.11.1	E18.11.1-Women are encouraged and counselled for allowing birth companion of their choice
			3	Health care staff in the health facility are oriented and receive in-service refresher training sessions at least once every 12 months on the evidence for and positive impact of the presence of a chosen companion during labour and birth. (84.63)	Input	C7.9	C7.9-The Staff is provided training as per defined core competencies and training plan	C7.9.1	C7.9.1-Navjat Shishu Surkasha Karyakarm (NSSK) training & Skilled birth Attendant (SBA)
			4	Orientation sessions and information (written or pictorial) are available to orient the companion on his or her role in supporting the woman during labour and birth. (83.40)	Input	E18.11	E18.11-Facility ensures Physical and emotional support to the pregnant women means of birth companion of her choice	E18.11.2	E18.11.2-Orientation session and information is available for Birth companion
			1	The proportion of all women who gave birth in the health facility who had a companion of their choice during labour and childbirth*. (91.76)	Output/Process	E18.11	E18.11-Facility ensures Physical and emotional support to the pregnant women means of birth companion of her choice	E18.11.1	E18.11.1-Women are encouraged and counselled for allowing birth companion of their choice
			2	The proportion of all companions who were satisfied with the orientation given on their role during labour and childbirth. (75.19)	Output/Process	G2.1, H4.1	G2.1-Patient satisfaction surveys are conducted at periodic intervals., H4.1-Facility measures Service Quality Indicators on monthly basis	G2.1.1., H4.1.2	G2.1.1-Client satisfaction survey done on monthly basis., H4.1.2-Client Satisfaction Score
			1	The proportion of all women who gave birth in the health facility who expressed satisfaction with the health services. (84.84)	Outcome	G2.1, H4.1	G2.1-Patient satisfaction surveys are conducted at periodic intervals., H4.1-Facility measures Service Quality Indicators on monthly basis	G2.1.1., H4.1.2	G2.1.1-Client satisfaction survey done on monthly basis., H4.1.2-Client Satisfaction Score
	6.2	Every woman receives support to strengthen her capability during childbirth.	2	Health care staff in the labour and childbirth areas of the maternity unit were oriented in non- pharmacological and pharmacological pain relief and received in-service training or sessions at least once in the preceding 12 months*. (87.07)	Input	Not Covered	Not Covered	Not Covered	Not Covered
			3	The health facility has a written, up-to-date protocol, which is explained to women and their families, to minimize unnecessary interventions, support normal labour and strengthen the woman’s capability, so that she feels in control of her childbirth experience. (83.21)	Input	Not Covered	Not Covered	Not Covered	Not Covered
			4	Health care staff in the labour and childbirth areas of the maternity unit were oriented and received in-service training or refresher sessions at least once in the preceding 12 months to strengthen their interpersonal and cultural competence in providing emotional support. (82.34)	Input	C7.10	C7.10-There is established procedure for utilization of skills gained thought trainings by on -job supportive supervision.	C7.10.1	C7.10.1-Labour room staff is provided refresher training
			5	The health facility has a referral mechanism for women and families with complex emotional needs, and refers them for specialist care. (79.71)	Input	E3.2	E3.2-The facility provides appropriate referral linkages to the patients/Services for transfer to other/higher facilities to assure the continuity of care.	E3.2.4	E3.2.4-Patient refered with referal slip.
			1	The proportion of all women who gave birth in the health facility who did so in the labour position of their choice. (82.02)	Output/Process	Not Covered	Not Covered	Not Covered	Not Covered
			2	The proportion of all women undergoing bereavement or an adverse outcome who received additional emotional support from health facility staff. (80.64)	Output/Process	Not Covered	Not Covered	Not Covered	Not Covered
			3	The proportion of all women who gave birth in the health facility who reported having sufficient food and drink during labour. (80.10)	Output/Process	C1.2	C1.2-Patient amenities are provided as per patient load	C1.2.1	C1.2.1-Availability of patients amenities such as Drinking water, Toilet & Changing area
			4	The proportion of all women who gave birth in the health facility who were ambulatory during the first stage of labour. (77.30)	Output/Process	Not Covered	Not Covered	Not Covered	Not Covered
			1	The proportion of all women who gave birth in the health facility who expressed satisfaction with the health services*. (84.69)	Outcome	G2.1, H4.1	G2.1-Patient satisfaction surveys are conducted at periodic intervals., H4.1-Facility measures Service Quality Indicators on monthly basis	G2.1.1., H4.1.2	G2.1.1-Client satisfaction survey done on monthly basis., H4.1.2-Client Satisfaction Score
			2	The proportion of all women who gave birth in the health facility who would recommend childbirth in that facility*. (84.46)	Outcome	Not Covered	Not Covered	Not Covered	Not Covered
			3	The proportion of all women who gave birth in the health facility who reported a positive birth experience. (83.23)	Outcome	G2.1, H4.1	G2.1-Patient satisfaction surveys are conducted at periodic intervals., H4.1-Facility measures Service Quality Indicators on monthly basis	G2.1.1., H4.1.2	G2.1.1-Client satisfaction survey done on monthly basis., H4.1.2-Client Satisfaction Score
			4	The proportion of all women who gave birth in the health facility who were satisfied that their choices and preferences were respected. (82.36)	Outcome	G2.1, H4.1	G2.1-Patient satisfaction surveys are conducted at periodic intervals., H4.1-Facility measures Service Quality Indicators on monthly basis	G2.1.1., H4.1.2	G2.1.1-Client satisfaction survey done on monthly basis., H4.1.2-Client Satisfaction Score
Standard 7: For every woman and newborn, competent, motivated staff are consistently available to provide routine care and manage complications	7.1	Every woman and child has access at all times to at least one skilled birth attendant and support staff for routine care and management of complications.	1	The health facility has skilled birth attendants available at all times, in sufficient numbers to meet the anticipated work load*. (89.50)	Input	C4.2, C4.3	C4.2-The facility has adequate general duty doctors as per service provision and work load , C4.3-The facility has adequate nursing staff as per service provision and work load	C4.2.1, C4.3.1	C4.2.1-Availability of General duty doctor., C4.3.1-Availability of Nursing staff /ANM
			2	The health facility has a written, up-to-date staffing policy, listing the numbers, types and competence of staff, that is reviewed continuously according to the work load*. (89.05)	Input	C7.2	C7.2-Competence assessment of Clinical and Para clinical staff is done on predefined criteria at least once in a year	C7.2.1	C7.2.1-Check for competence assessment is done at least once in a year
			3	The health facility has a roster that is displayed in all areas, giving the names of staff on duty, the times of their shifts and their specific roles and responsibilities. (86.43)	Input	D11.2	D11.2-The facility has an established procedure for duty roster and deputation to different departments	D11.2.1	D11.2.1-There is procedure to ensure that staff is available on duty as per duty roster
			4	The health facility has a written, up-to-date policy on triage and waiting times for emergency and non-emergency consultations and treatment. (86.32)	Input	G4.2.	G4.2-Standard Operating Procedures adequately describes process and procedures	G4.2.4	G4.2.4-Department has documented procedure for general patient care processes
			5	The health facility has clear communication channels to reach staff on duty at all times. (82.87)	Input	C1.5	C1.5-The facility has infrastructure for intramural and extramural communication	C1.5.1	C1.5.1-Availability of functional telephone and Intercom Services
			1	The proportion of available posts in the health facility that were filled by staff with the necessary competence for the job description to allow the facility to provide 24-h service. (80.72)	Output/Process	C7.10., D11.2	C7.10-There is established procedure for utilization of skills gained thought trainings by on -job supportive supervision., D11.2-The facility has an established procedure for duty roster and deputation to different departments	C7.10.1., D11.2.1	C7.10.1-Labour room staff is provided refresher training., D11.2.1-There is procedure to ensure that staff is available on duty as per duty roster
			2	The proportion of staff who have been oriented to their functions, roles and responsibilities in the facility or unit to which they are assigned. (78.79)	Output/Process	D11.2	D11.2-The facility has an established procedure for duty roster and deputation to different departments	D11.2.1, D11.2.2	D11.2.1-There is procedure to ensure that staff is available on duty as per duty roster. D11.2.2-Staff posted in the labor room should not be rotated outside the labor room
			3	The proportion of women who attended the health facility who reported receiving attention within the appropriate time for their condition as per facility policy on triage and waiting time. (73.08)	Output/Process	E1.3	E1.3-There is established procedure for admission of patients	E1.3.2	E1.3.2-There is no delay in admission of pregnant women in labour pain
			1	The proportion of women and their newborns in the health facility who were attended by a skilled birth attendant (as per the definition) during and after childbirth*. (90.11)	Outcome	Covered in LaQshay Labor Room Quality Inprovement Initiative (2017) Annexure 'C' S No.15 - "Facility Labor Room has staffing as per defined norms in annexure B."	Covered in LaQshay Labor Room Quality Inprovement Initiative (2017) Annexure 'C' S No.15 - "Facility Labor Room has staffing as per defined norms in annexure B."	Covered in LaQshay Labor Room Quality Inprovement Initiative (2017) Annexure 'C' S No.15 - "Facility Labor Room has staffing as per defined norms in annexure B."	Covered in LaQshay Labor Room Quality Inprovement Initiative (2017) Annexure 'C' S No.15 - "Facility Labor Room has staffing as per defined norms in annexure B."
			2	The proportion of all women who gave birth at the health facility who reported having been informed about danger signs for her and her baby and emergency preparedness. (84.27)	Outcome	E19.2	E19.2-Facility staff adheres to protocol for counselling on danger signs, post-partum family planning and exclusive breast feeding	E19.2.1	E19.2.1-Staff counsels mother on vital issues
			3	The proportion of women who attended the health facility who were satisfied with the health care they received. (80.87)	Outcome	G2.1, H4.1	G2.1-Patient satisfaction surveys are conducted at periodic intervals., H4.1-Facility measures Service Quality Indicators on monthly basis	G2.1.1., H4.1.2	G2.1.1-Client satisfaction survey done on monthly basis., H4.1.2-Client Satisfaction Score
	7.2	The skilled birth attendants and support staff have appropriate competence and skills to meet requirements during labour, childbirth and the early postnatal period.	4	The health facility has a programme for continuing professional development and skills development for all skilled birth attendants and other support staff and conducts regular training*. (86.62)	Input	C7.9., C7.10	C7.9-The Staff is provided training as per defined core competencies and training plan., C7.10-There is established procedure for utilization of skills gained thought trainings by on -job supportive supervision	C7.9.3., C7.10.1	C7.9.3-Training on Quality Management., C7.10.1-Labour room staff is provided refresher training
			5	The health facility has standard procedures and plans for recruitment, deployment, motivation (recognition and reward scheme) and retention of all staff*. (84.21)	Input	Not Covered	Not Covered	Not Covered	Not Covered
			6	The health facility periodically appraises all staff and has a mechanism for recognizing good performance. (82.76)	Input	Not Covered	Not Covered	Not Covered	Not Covered
			7	The health facility has sufficient numbers of educated, competent, licensed, motivated, regulated skilled birth attendants with an appropriate skills mix, working in multidisciplinary teams. (81.83)	Input	C4.1, C4.2, C4.3, C4.5	C4.1-The facility has adequate specialist doctors as per service provision C4.2-The facility has adequate general duty doctors as per service provision and work load C4.3-The facility has adequate nursing staff as per service provision and work load C4.5-The facility has adequate support / general staff	C4.1.1, C4.2.1, C4.3.1, C4.5.1	C4.1.1- Availability of Obs. & Gynae Surgeon., C4.2.1- Availability of general duty doctor.,C4.3.1- Availability of staff nurse/ ANM., C4.5.1- Availability of house keeping staff/ security guards
			8	The health facility provides an enabling, supportive environment for professional staff development, with regular supportive supervision and mentoring. (79.24)	Input	Not Covered	Not Covered	Not Covered	Not Covered
			9	The health facility facilitates inter-professional collaborative practice, with clear roles and responsibilities based on the professional scope of practice and care needs during labour, childbirth and the early postnatal period. (75.82)	Input	Not Covered	Not Covered	Not Covered	Not Covered
			1	The proportion of skilled birth staff at the health facility who received a written job description on deployment to the facility*. (85.81)	Output/Process	Not Covered	Not Covered	Not Covered	Not Covered
			2	The proportion of skilled birth attendants at the health facility who received in-service training, a refresher session or mentoring within the past 12 months. (81.80)	Output/Process	C7.9	C7.9-The Staff is provided training as per defined core competencies and training plan.	C7.9.1	C7.9.1-Navjat Shishu Surkasha Karyakarm (NSSK) training & Skilled birth Attendant (SBA)
			3	The number of supervisory visits to support clinical competence and performance improvement (in the past three months). (80.85)	Output/Process	Not Covered	Not Covered	Not Covered	Not Covered
			4	The proportion of staff at the health facility who were assessed at least once in the preceding 12 months. (77.54)	Output/Process	G6.1	G6.1-The facility conducts periodic internal assessment	G6.1.1, G6.1.2	G6.1.1- Internal assessment is done at periodic interval., G6.1.2-Referral Audits are conducted on Monthly basis
			5	The number of team meetings held per month to review competence and quality improvement activities. (76.33)	Output/Process	G4.2	G4.2-Standard Operating Procedures adequately describes process and procedures	G4.2.7	G4.2.7-Department has documented procedure for quality management & improvement
			6	The number of interactions per month with professional mentors to ensure clinical competence and improve performance. (75.17)	Output/Process	Not Covered	Not Covered	Not Covered	Not Covered
			7	The proportion of all staff at the health facility who were engaged in at least two active quality improvement team meetings and participated in quality improvement activities in the preceding six months. (74.70)	Output/Process	Not Covered	Not Covered	Not Covered	Not Covered
			1	The proportion of all women who gave birth at the health facility who were satisfied with the care and support from facility staff. (82.51)	Outcome	G2.1, H4.1	G2.1-Patient satisfaction surveys are conducted at periodic intervals., H4.1-Facility measures Service Quality Indicators on monthly basis	G2.1.1., H4.1.2	G2.1.1-Client satisfaction survey done on monthly basis., H4.1.2-Client Satisfaction Score
			2	The proportion of skilled birth attendants and support staff at the health facility whose preceding performance appraisal was satisfactory.	Outcome	Not Covered	Not Covered	Not Covered	Not Covered
			3	The proportion of all staff at the health facility who reported being “highly satisfied” with their job. (76.35)	Outcome	G2.1, H4.1	G2.1-Patient satisfaction surveys are conducted at periodic intervals., H4.1-Facility measures Service Quality Indicators on monthly basis	G2.1.1., H4.1.2	G2.1.1-Client satisfaction survey done on monthly basis., H4.1.2-Client Satisfaction Score
			4	The proportion of all staff at the health facility who could identify and report on at least one clinical improvement activity in which they were personally involved in the past six months. (75.97)	Outcome	Not Covered	Not Covered	Not Covered	Not Covered
			5	The proportion of all staff at the health facility who were actively considering looking for a new job. (64.26)	Outcome	Not Covered	Not Covered	Not Covered	Not Covered
	7.3	The managerial and clinical leadership of every health facility is collectively responsible for creating and implementing appropriate policies and fosters an environment that supports facility staff in continuous quality improvement.	1	The health facility has a written, up-to-date plan for improving the quality of care and a patient safety programme*. (88.08)	Input	G4.2	G4.2-Standard Operating Procedures adequately describes process and procedures	G4.2.7	G4.2.7-Department has documented procedure for quality management & improvement
			2	The health facility has a written, up-to-date leadership structure, with defined roles and responsibilities and lines of accountability for reporting*. (87.19)	Input	Not Covered	Not Covered	Not Covered	Not Covered
			3	The health facility has a designated quality improvement team and responsible personnel*. (85.38)	Input	G1.1	G1.1-The facility has a quality team in place	G1.1.1	G1.1.1-Quality circle has been formed in the Labour Room
			4	The health facility has a mechanism for regular collection of information on patient and provider satisfaction. (84.98)	Input	G2.1	G2.1-Patient satisfaction surveys are conducted at periodic intervals	G2.1.1	G2.1.1-Client satisfaction survey done on monthly basis
			5	The health facility holds at least one monthly meeting to review data, monitor quality improvement performance, make recommendations to address any identified problems, honour those who have performed well and encourage staff who are struggling to improve. (83.19)	Input	G2.2, G2.3	G2.2-The facility analyses the patient feed back, and root-cause analysis., G2.3-The facility prepares the action plans for the areas, contributing to low satisfaction of patients	G2.2.1, G2.3.1	G2.2.1-C891 Analysis of low performing attributes of client feedback is done., G2.3.1-Action plan prepared is prepared to address the areas of low satisfaction
			6	All standard governing procedures (policies and protocols) are in place and accessible to all relevant staff. (82.61)	Input	G4.1	G4.1-Departmental standard operating procedures are available	G4.1.1, G4.1.2	G4.1.1-Standard operating procedure for department has been prepared and approved, G4.1.2-Current version of SOP are available with process owner
			7	The proportion of all health facility leaders who were trained in quality improvement and leading change (use of information, enabling behaviour, continuous learning). (81.07)	Input	Not Covered	Not Covered	Not Covered	Not Covered
			8	The health facility holds at least two annual meetings with stakeholders (e.g. the community, service users, partners) to review its performance, identify problems and make recommendations for joint actions to improve quality.	Input	Not Covered	Not Covered	Not Covered	Not Covered
			9	The proportion of all health facility leaders who were trained in leadership and management skills. (80.89)	Input	Not Covered	Not Covered	Not Covered	Not Covered
			10	A policy is in place for staff to provide feedback to the facility management on quality improvement and their performance. (80.82)	Input	Not Covered	Not Covered	Not Covered	Not Covered
			1	Health facility leaders communicated the performance of the facility through established mechanisms for monitoring (e.g. a dashboard of key metrics) to all relevant staff. (79.75)	Output/Process	H1.1, H2.1, H3.1, H4.1	H1.1-Facility measures productivity Indicators on monthly basis., H2.1-Facility measures efficiency Indicators on monthly basis., H3.1-Facility measures Clinical Care & Safety Indicators on monthly basis., H4.1-Facility measures Service Quality Indicators on monthly basis	H1.1.1, H1.1.2, H1.1.3, H2.1.1, H2.1.2, H2.1.3, H3.1.1, H3.1.2, H3.1.3, H3.1.4., H3.1.5., H3.1.6., H3.1.7., H3.1.8., H3.1.9., H3.1.10., H3.1.11., H3.1.11., H3.1.12., H4.1.1., H4.1.2	H1.1.1-Percentage of deliveries conducted at night., H1.1.2-Percentage of complicated cases managed., H1.1.3-% PPIUCD inserted against total number of normal delivery., H2.1.1-Percentage of cases referred to OT., H2.1.2-% of newborns required resuscitation out of total live births., H2.1.3-No of drugs stock out in the month., H3.1.1-Percentage of deliveries conducted using real time partograph., …
			2	The proportion of monthly meetings on the quality of care that were actually held in the preceding 12 months. (78.69)	Output/Process	Not Covered	Not Covered	Not Covered	Not Covered
			1	The proportion of all women who gave birth at the health facility who were satisfied with the care and support from facility staff. (83.95)	Outcome	G2.1, H4.1	G2.1-Patient satisfaction surveys are conducted at periodic intervals., H4.1-Facility measures Service Quality Indicators on monthly basis	G2.1.1., H4.1.2	G2.1.1-Client satisfaction survey done on monthly basis., H4.1.2-Client Satisfaction Score
			2	Evidence for improved performance of the system (according to the facility dashboard). (82.50)	Outcome	Covered in LaQshay Labor Room Quality Inprovement Initiative (2017) Annexure 'C' S No.2 - "Facility has set Quality Team at facility level and Quality circles in Labor Room & Maternity OTs"	Covered in LaQshay Labor Room Quality Inprovement Initiative (2017) Annexure 'C' S No.2 - "Facility has set Quality Team at facility level and Quality circles in Labor Room & Maternity OTs"	Covered in LaQshay Labor Room Quality Inprovement Initiative (2017) Annexure 'C' S No.2 - "Facility has set Quality Team at facility level and Quality circles in Labor Room & Maternity OTs"	Covered in LaQshay Labor Room Quality Inprovement Initiative (2017) Annexure 'C' S No.2 - "Facility has set Quality Team at facility level and Quality circles in Labor Room & Maternity OTs"
Standard 8 The health facility has an appropriate physical environment, with adequate water, sanitation and energy supplies, medicines, supplies and equipment for routine maternal and newborn care and management of complications.	8.1	Water, energy, sanitation, hand hygiene and waste disposal facilities are functioning, reliable, safe and sufficient for the needs of staff, women and their families.	1	The health facility has a functioning source of safe water located on the premises that is adequate to meet all demands for drinking, personal hygiene, medical interventions, cleaning, laundry and cooking for use by staff, women, newborns and their families*. (90.90)	Input	D5.1	D5.1-The facility has adequate arrangement storage and supply for portable water in all functional areas	D5.1.1	D5.1.1-Availability of 24x7 running and potable water
			2	The health facility has leak-proof, covered, labelled waste bins and impermeable sharps containers available in every treatment area, to allow segregation of waste into four categories: sharps, non- sharps infectious waste, general non-infectious waste (e.g. food, packaging) and anatomical waste (e.g. placenta)*. (90.88)	Input	F6.1, F6.2	F6.1-Facility Ensures segregation of Bio Medical Waste as per guidelines, F6.2-Facility ensures management of sharps as per guidelines	F6.1.1, F6.1.2, F6.1.3, F6.2.1	F6.1.1-Availability of colour coded bins & Bags at point of waste generation., F6.1.2-segregation of Anatomical and soiled waste in Yellow Bin., F6.1.3-Segregation of infected plastic waste in red bin , F6.2.1-Availability of functional needle cutters & Puncture Proof Box
			3	The health facility has at least one functioning hand hygiene station per 10 beds, with soap and water or alcohol-based hand rubs, in all wards*. (89.53)	Input	F2.1	F2.1-Hand washing facilities are provided at point of use	F2.1.1, F2.1.2	F2.1.1-Availability of hand washing with running Water Facility at Point of Use , F2.1.2-Availability of antiseptic soap with soap dish/ liquid antiseptic with dispenser.
			4	The health facility has energy infrastructure (e.g. solar, generator, grid) that can meet all the electricity demands of the facility and associated infrastructure at all times, with a back-up power source. (89.41)	Input	D5.2	D5.2-The facility ensures adequate power backup in all patient care areas as per load	D5.2.1	D5.2.1-Availability of power back up in OT/Labor Room
			5	The health facility has written, up-to-date protocols and awareness-raising materials (posters) on cleaning and disinfection, hand hygiene, operating and maintaining water, sanitation and hygiene facilities and safe waste management; these are posted in the areas in which the activities are conducted. (88.05)	Input	F4.1	F4.1-The facility ensures standard practices and materials for decontamination and cleaning of instruments and procedures areas	F4.1.1, F4.1.2, F4.1.3	F4.1.1-Disinfection of operating & Procedure surfaces., F4.1.2-Proper handling of Soiled and infected linen., F4.1.3-Cleaning of instruments
			6	The health facility has sanitation facilities on premises that are usable, appropriately illuminated at night, accessible to people with limited mobility and separated by gender for staff and patients; they include at least one toilet that meets the needs for menstrual hygiene management, with hand- washing stations and soap and water (at least 1 latrine per 20 users for inpatient settings). (87.…	Input	D4.2	D4.2-Patient care areas are clean and hygienic	D4.2.1, D4.2.2	D4.2.1-Floors, walls, roof, roof topes, sinks patient care and circulation areas are Clean., D4.2.2-Toilets are clean with functional flush and running water
			7	The health facility has sufficient trained, competent staff on site when needed, with clear descriptions of their responsibilities for cleaning, operating and maintaining water, sanitation, hygiene and health care waste facilities. (86.44)	Input	C7.9., C7.10	C7.9-The Staff is provided training as per defined core competencies and training plan., C7.10-There is established procedure for utilization of skills gained thought trainings by on -job supportive supervision	C7.9.2., C7.10.1	C7.9.2-Biomedical Waste Management& Infection control and hand hygiene ,Patient safety., C7.10.1-Labour room staff is provided refresher training
			8	The health facility has sufficient funds for rehabilitation, improvement and continuous operation and maintenance of water, sanitation, hygiene and health care waste services. (83.13)	Input	Not Covered	Not Covered	Not Covered	Not Covered
			9	The heath facility has a fuel management plan and a local buffer stock, supported by an adequate budget for all the fuel needs for vehicles, cooking and heating, as relevant and as required, at all times. (83.02)	Input	Not Covered	Not Covered	Not Covered	Not Covered
			10	The health facility has a preventive risk plan for managing and improving water, sanitation and hygiene services, including for infection prevention and control. (81.34)	Input	Not Covered	Not Covered	Not Covered	Not Covered
			11	The heath facility has an energy management plan supported by an adequate budget, maintained by appropriately trained staff and regulated by a competent authority. (77.26)	Input	Not Covered	Not Covered	Not Covered	Not Covered
			1	The proportion of women and their families who attended the health facility who were satisfied with the water, sanitation and energy services and would recommend the health facility to friends and family. (76.75)	Outcome	G2.1, H4.1	G2.1-Patient satisfaction surveys are conducted at periodic intervals., H4.1-Facility measures Service Quality Indicators on monthly basis	G2.1.1., H4.1.2	G2.1.1-Client satisfaction survey done on monthly basis., H4.1.2-Client Satisfaction Score
			2	The proportion of all health care staff at the health facility who were satisfied with the water, sanitation and energy services and considered that these services contribute positively to providing high-quality care. (76.23)	Outcome	G2.1, H4.1	G2.1-Patient satisfaction surveys are conducted at periodic intervals., H4.1-Facility measures Service Quality Indicators on monthly basis	G2.1.1., H4.1.2	G2.1.1-Client satisfaction survey done on monthly basis., H4.1.2-Client Satisfaction Score
			3	The proportion of women and their families who attended the health facility who were satisfied with the power and lighting source and would recommend the health facility to friends and family. (74.20)	Outcome	G2.1, H4.1	G2.1-Patient satisfaction surveys are conducted at periodic intervals., H4.1-Facility measures Service Quality Indicators on monthly basis	G2.1.1., H4.1.2	G2.1.1-Client satisfaction survey done on monthly basis., H4.1.2-Client Satisfaction Score
	8.2	Areas for labour, childbirth and postnatal care are designed, organized and maintained so that every woman and newborn can be cared for according to their needs in private, to facilitate the continuity of care.	1	The health facility has a dedicated area in the labour and childbirth area for resuscitation of newborns, which is adequately equipped with a table or resuscitaire, radiant warmer, light and appropriate resuscitation equipment and supplies*. (94.67)	Input	C1.3, C6.4., C6.2, C5.2	C1.3-Departments have layout and demarcated areas as per functions ., C6.4-Availability of equipment and instruments for resuscitation of patients and for providing intensive and critical care to patients., C6.2-Availability of equipment & instruments for treatment procedures, being undertaken in the facility., C5.2-The departments have adequate consumables at point of use	C1.3.6., C6.4.1., C6.2.7, C5.2.2	C1.3.6-Availability of Newborn Care area., C6.4.1-Availability of functional Instruments Resuscitation for new born & Mother., C6.2.7-Availability of Radiant Warmers., C5.2.2-Availability of syringes and IV Sets /tubes and consumables for newborn
			2	The health facility has a labour ward and an adequate number of birthing rooms or areas for the estimated number of births in the service area*. (90.12)	Input	C1.1., C1.3., C1.6., B3.1.	C1.1-Departments have adequate space as per patient or work load ., C1.3-Departments have layout and demarcated areas as per functions., C1.6-Service counters are available as per patient load., B3.1-Adequate visual privacy is provided at every point of care	C1.1.1., C1.3.6., C1.6.1., B3.1.3	C1.1.1-Adequate space as per delivery load., C1.3.6-Availability of demarcated Pre & post Operative Room /area., C1.6.1-Availability of labour tables as per delivery load., B3.1.3-No two women are treated on common bed/ Delivery Table
			3	The health facility has clean, appropriately illuminated, well-ventilated labour, childbirth and neonatal areas and surroundings that allow for privacy and are adequately equipped, regularly cleaned and maintained*. (89.52)	Input	D3.1., D4.2., B3.1	D3.1-The facility provides adequate illumination level at patient care areas., D4.2-Patient care areas are clean and hygienic., B3.1	D3.1.1., D4.2.1., D4.2.2., B3.1.1, B3.1.2	D3.1.1-Adequate Illumination at delivery table & observation area., D4.2.1-Floors, walls, roof, roof topes, sinks patient care and circulation areas are Clean., D4.2.2-Toilets are clean with functional flush and running water., B3.1.1-Availability of screen/ partition at delivery tables., B3.1.2-Curtains / frosted glass have been provided at windows
			4	The health facility practises and enables rooming-in for all women to allow mothers and babies to remain together 24 h a day. (86.57)	Input	Not Covered	Not Covered	Not Covered	Not Covered
			5	The health facility has a labour and childbirth area or room with a functional, clean and accessible bathroom or shower room and toilet for use only by women in labour. (88.94)	Input	C1.2	C1.2-Patient amenities are provided as per patient load	C1.2.1	C1.2.1-Availability of patients amenities such as Drinking water, Toilet & Changing area
			6	A facility offering surgical services has an adequately equipped operating theatre located close to and easily accessible from the labour and childbirth areas. (88.84)	Input	C1.7	C1.7-The facility and departments are planned to ensure structure follows the function/processes (Structure commensurate with the function of the hospital)	C1.7.1	C1.7.1-Labour room is in Proximity and function linkage with OT & SNCU
			7	The facility has a dedicated recovery room or area for care of women with complications. (86.54)	Input	C1.3	C1.3-Departments have layout and demarcated areas as per functions	C1.3.1	C1.3.1-Labour Room layout is arranged in LDR concept
			8	The health facility has a dedicated ward for admitting sick and unstable small babies. (86.37)	Input	E19.4	E19.4-Stabilization/treatment/referral of post natal complication	E19.4.1	E19.4.1-There is established criteria for shifting new born to SNCU
			1	The proportion of all pregnant women who attended the health facility who reported that it has a clean physical environment conducive for childbirth. (82.65)	Output/Process	G2.1, H4.1	G2.1-Patient satisfaction surveys are conducted at periodic intervals., H4.1-Facility measures Service Quality Indicators on monthly basis	G2.1.1., H4.1.2	G2.1.1-Client satisfaction survey done on monthly basis., H4.1.2-Client Satisfaction Score
			1	The proportion of all women who gave birth in the health facility who were satisfied with the environment of the labour and childbirth area, including the cleanliness, proximity to a toilet, general lighting, level of crowding and privacy. (81.81)	Outcome	G2.1, H4.1	G2.1-Patient satisfaction surveys are conducted at periodic intervals., H4.1-Facility measures Service Quality Indicators on monthly basis	G2.1.1., H4.1.2	G2.1.1-Client satisfaction survey done on monthly basis., H4.1.2-Client Satisfaction Score
	8.3	Adequate stocks of medicines, supplies and equipment are available for routine care and management of complications.	1	The health facility has supplies of antihypertensive agents and magnesium sulfate in sufficient quantities, available at all times, in antenatal, labour, childbirth and postnatal areas for the management of women with pre-eclampsia*. (92.81)	Input	C5.1	C5.1-The departments have availability of adequate drugs at point of use	C5.1.3	C5.1.3-Availability of Antihypertensive , analgesic and antipyretic and Anesthetic drugs
			2	The health facility has uterotonic drugs and supplies for intravenous infusion (syringes, needles, infusion sets, intravenous fluid solutions and blood) available in sufficient quantities at all times in the childbirth and postnatal care areas for the management of women with postpartum haemorrhage*. (92.31)	Input	C5.1, C5.2	C5.1-The departments have availability of adequate drugs at point of use., C5.2-The departments have adequate consumables at point of use	C5.1.1, C5.2.2	C5.1.1-vailability of uterotonic Drugs., C5.2.2-Availability of syringes and IV Sets /tubes and consumables for newborn
			3	The health facility has supplies of antenatal corticosteroids (dexamethasone or betamethasone), antibiotics and magnesium sulfate available in sufficient quantities at all times to manage preterm births*. (92.15)	Input	C5.1, C5.3	C5.1-The departments have availability of adequate drugs at point of use., C5.3- Emergency drug trays are maintained at every point of care, wherever it may be needed	C5.1.1, C5.3.1	C5.1.1-availability of uterotonic Drugs., C5.3.1-Emergency Drug Tray is maintained
			4	The health facility has functioning essential equipment and supplies for the detection of complications (e.g. thermometers, sphygmomanometers, foetal stethoscopes, urine dipsticks, pulse oximeter) in sufficient quantities at all times in the labour and childbirth areas of the maternity unit. (91.63)	Input	C6.1., D1.1	C6.1-Availability of equipment & instruments for examination & monitoring of patients., D1.1- The facility has established system for maintenance of critical Equipment	C6.1.1., D1.1.2	C6.1.1-Availability of functional Equipment &Instruments for examination & Monitoring., D1.1.2-There is system of timely corrective break down maintenance of the equipments
			5	The health facility has supplies of first- and second-line injectable antibiotics and other essential medicines available at all times for the management of women and newborns with, or at risk for, infections during labour, childbirth and the early postnatal period. (91.48)	Input	C5.3	C5.3- Emergency drug trays are maintained at every point of care, wherever it may be needed	C5.3.1-	C5.3.1-Emergency Drug Tray is maintained
			6	The health facility has essential laboratory supplies and tests (blood glucose, haemoglobin or packed cell volume, blood group and cross-matching, bilirubin, urine protein, full blood count, blood culture, electrolytes, renal and liver function tests, syphilis, HIV and malaria rapid diagnostic tests) to support the management of women and newborns. (91.12)	Input	A3.2, C6.3	A3.2-The facility Provides Laboratory Services., C6.3- Availability of equipment & instruments for diagnostic procedures being undertaken in the facility	A3.2.1, C6.3.1	A3.2.1-Availability of point of care diagnostic test., C6.3.1-Availability of Diagnostic Instruments
			7	The health facility has essential supplies and functioning equipment (including childbirth beds, vacuum, forceps, incubators, weighing machine, sterile gloves) available in sufficient quantities at all times in the labour and childbirth areas. (90.88)	Input	C6.2	C6.2-Availability of equipment & instruments for treatment procedures, being undertaken in the facility	C6.2.1	C6.2.1-Availability of functional instruments for Gynae and obstetrics
			8	The health facility has supplies and functioning equipment for the emergency care and resuscitation of women (well-stocked resuscitation trolley, suction device, pulse oximeter, airways, laryngoscope, endotracheal tubes, adult bag valve masks, infusion sets, intravenous fluids) available in sufficient quantities all times in areas designated for labour, childbirth and postnatal care. (89.70)	Input	C6.4	C6.4-Availability of equipment and instruments for resuscitation of patients and for providing intensive and critical care to patients	C6.4.1	C6.4.1-Availability of functional Instruments Resuscitation for new born & Mother
			9	The health facility has a safe, uninterrupted oxygen source and delivery supplies (nasal prongs, catheters and masks), including nasal continuous positive airway pressure, available at all times in labour, childbirth and neonatal areas and the operating theatre (when available). (89.37)	Input	D5.3	D5.3-Critical areas of the facility ensures availability of oxygen, medical gases and vacuum supply	D5.3.1	D5.3.1-Availability of Centralized /local piped Oxygen, nitrogen and vacuum supply
			10	The health facility has supplies and functioning equipment for emergency care and resuscitation of newborns (resuscitation table, well-stocked neonatal resuscitation trolley, warmer, suction device, pulse oximeter, laryngoscope) available all times in areas designated for labour, childbirth and neonatal care. (89.02)	Input	C6.4	C6.4-Availability of equipment and instruments for resuscitation of patients and for providing intensive and critical care to patients	C6.4.1	C6.4.1-Availability of functional Instruments Resuscitation for new born & Mother
			11	The health facility has an on-site pharmacy and a medicine and supplies stock management system managed by a trained pharmacist or dispenser. (88.44)	Input	D2.5, D2.6	D2.5-The facility has established procedure for inventory management techniques., D2.6-There is a procedure for periodically replenishing the drugs in patient care areas	D2.5.1, D2.5.2.,D2.6.1	D2.5.1-There is practice of calculating and maintaining buffer stock., D2.5.2-Department maintained stock and expenditure register of drugs and consumables., D2.6.1-There is procedure for replenishing drug tray /crash cart
			12	The health facility has a dedicated budget for essential medicines, equipment (and its maintenance) and medical supplies for maternal and newborn care. (84.94)	Input	Not Covered	Not Covered	Not Covered	Not Covered
			13	The health facility has a functioning diagnostic ultrasound machine and trained health staff who can conduct a basic obstetric ultrasound examination to determine the number of fetuses present, gestational age, prenatal diagnosis of foetal anomalies or early diagnosis of placental insufficiency. (84.83)	Input	Not Covered	Not Covered	Not Covered	Not Covered
			1	Availability of essential life-saving medicines (oxytocin, magnesium sulfate, dexamethasone, vitamin K, injectable and oral amoxicillin, benzyl penicillin, gentamicin, ceftriaxone, metronidazole, antimalarial drugs, antiretroviral drugs and vaccines against tuberculosis, hepatitis B, poliomyelitis) in the past three months. (88.84)	Output/Process	C5.1., H2.1	C5.1-The departments have availability of adequate drugs at point of use., H2.1-Facility measures efficiency Indicators on monthly basis	H2.1.3	H2.1.3-No of drugs stock out in the month
			2	The proportion of all women who had severe pre-eclampsia or eclampsia in the health facility who did not receive the full dose of magnesium sulfate because of a stock-out. (79.38)	Output/Process	Not Covered	Not Covered	Not Covered	Not Covered
			3	The proportion of all women who gave birth in the health facility who purchased gloves and other necessary items. (70.62)	Output/Process	B5.1	B5.1-The facility provides cashless services to pregnant women, mothers and neonates as per prevalent government schemes	B5.1.1	B5.1.1-Check all services including drugs, consumables, diagnostics and blood are free of cost in labour room
			1	The proportion of all nulliparous women with a singleton cephalic foetus at ≥ 37 weeks of gestation who underwent caesarean section during spontaneous labour (Robson group 1). (82.54)	Outcome	Not Covered	Not Covered	Not Covered	Not Covered
			2	The proportion of unmet need for caesarean section as a result of lack of supplies or staff trained to conduct caesarean section. (74.81)	Outcome	C4.1, C4.3, C4.4	C4.1-The facility has adequate specialist doctors as per service provision C4.3-The facility has adequate nursing staff as per service provision and work load C4.4-The facility has adequate technicians/paramedics as per requirement.	C4.1.1,C4.1.2, C4.3.1, C4.4.1	C4.1.1- Availability of Obs. & Gynae Surgeon., C4.1.2-Availability of anaesthetist., C4.3.1-Availability of nursing staff., C4.4.1-Availability of IT technician.
